# Supplementary material for: Environmental factors driving the abundance of Philaenus spumarius in mesomediterranean habitats of Corsica (France)
Source: Sci Rep. 2023 Feb 2;13:1901. doi: 10.1038/s41598-023-28601-4 (PMC9893205; doi:10.1038/s41598-023-28601-4)
Supplement: Supplementary file 3 — Supplementary Table S1. [file 41598_2023_28601_MOESM3_ESM.xlsx]

## Sheet: Notice
Supplementary Table S1 to
Environmental factors driving the abundance of Philaenus spumarius in mesomediterranean habitats of Corsica (France)
Marguerite Chartois, Xavier Mesmin, Ileana Quiquerez, Sabrina Borgomano, Pauline Farigoule, Éric Pierre, Jean-Marc Thuillier, Jean-Claude Streito, François Casabianca, Laetitia Hugot, Jean-Pierre Rossi, Jean-Yves Rasplus and Astrid Cruaud
Notice
This supplementary table is divided into 3 sheets:
Notice
Data	Raw data used in analyses
Botanic Inventory	Botanic inventory organised by plot (identifier): 0 = absence ; 1 = presence of the species on the plot
Detail of the sheet "Data"
Column label	Column description
identifier	unique identifier of the plot
year	year
month	month of measures
sampling_session	sampling session of measures
latitude	geographic coordinates in decimal degrees (World Geodetic System WGS 84 aka European Petroleum Survey Group EPSG 4326)
longitude	geographic coordinates in decimal degrees (World Geodetic System WGS 84 aka European Petroleum Survey Group EPSG 4326)
region	geographical grouping of plots
vegetation_structure	type of dominant vegetation structure from OCS GE database: high scrubland or low scrubland
cover_cmons	cover of Cistus monspeliensis in vegetation of the plot (%)
abundance_ps	effectifs of Philaenus spumarius measured in 10 minutes
bio1	annual mean temperature	Bioclimatic variables (Xu & Hutchinson, 2011) calculated on SAFRAN data over 2018-2020 (Durand, 1995)
bio2	mean diurnal range (mean of monthly (max temp - min temp))
bio3	isothermality (bio2/bio7) (×100)
bio4	temperature seasonality (standard deviation ×100)
bio5	max temperature of warmest month
bio6	min temperature of coldest month
bio7	temperature annual range (bio5-bio6)
bio8	mean temperature of wettest quarter
bio9	mean temperature of driest quarter
bio10	mean temperature of warmest quarter
bio11	mean temperature of coldest quarter
bio12	annual precipitation
bio13	precipitation of wettest month
bio14	precipitation of driest month
bio15	precipitation seasonality (coefficient of variation)
bio16	precipitation of wettest quarter
bio17	precipitation of driest quarter
bio18	precipitation of warmest quarter
bio19	precipitation of coldest quarter
high_scrubland_buffer	proportion of high scrubland with tree cover >25% areas within a buffer of 374 meter radius buffer zone drawn around plot borders (excluding the plot itself). The "high scrubland" class includes the following combinations of OCS GE land cover (CS) and land use (US): CS = 2.1.1.2 & US = any CS = 2.1.1.3 & US = any CS = 2.1.1.1 & US is not 1.1	From OCS GE database (IGN)
low_scrubland_buffer	proportion of scrubland areas within a buffer of 374 meter radius buffer zone drawn around plot borders (excluding the plot itself). The "low scrubland" class includes the following combinations of OCS GE land cover (CS) and land use (US): CS = 2.1.2 & US = any CS = 2.2.1 & US = any
orchards_buffer	proportion of orchards areas within a buffer of 374 meter radius buffer zone drawn around plot borders (excluding the plot itself). The "orchards" class includes the following combinations of OCS GE land cover (CS) and land use (US): CS = 2.1.1.1 & US = 1.1 CS = 2.1.3 & US = 1.1
unvegetated_buffer	proportion of areas without vegetation within a buffer of 374 meter radius buffer zone drawn around plot borders (excluding the plot itself). The "unvegetated" class includes the following combinations of OCS GE land cover (CS) and land use (US): CS = 1.1.1.1 & US = any CS = 1.1.1.2 & US = any CS = 1.1.2.1 & US = any CS = 1.1.2.2 & US = any CS = 1.2.1 & US = any CS = 1.2.2 & US = any Sea areas ar…
PC1_landscape	plot scores on the first component of the landscape PCA	Used in all GLMMS
PC2_landscape	plot scores on the second component of the landscape PCA
PC1_bioclim	plot scores on the first component of the climatic PCA	Used in GLMM1 and GLMM2 models
PC2_bioclim	plot scores on the second component of the climatic PCA
tmean_1m	average temperature over 1 month and over 2018-2020 for March, May and September respectively	Seasonal climate variables calculated on SAFRAN data over 2018-2020 (Durand, 1995)
tmax_1m	average maximal temperature over 1 month and over 2018-2020 for March, May and September respectively
tmin_1m	average minimal temperature over 1 month and over 2018-2020 for March, May and September respectively
pmean_1m	average sum of precipitations over 1 month before P. spumarius abundance measure over 2018-2020 for March, May and September respectively
pmax_1m	average maximal precipitations over 1 month before P. spumarius abundance measure over 2018-2020 for March, May and September respectively
tmean_2m	average temperature over 2 months and over 2018-2020 for February-March, April-May and August-September respectively
tmin_2m	average minimal temperature over 2 months and over 2018-2020 for February-March, April-May and August-September respectively
tmax_2m	average maximal temperature over 2 months and over 2018-2020 for February-March, April-May and August-September respectively
pmean_2m	average sum of precipitations over 2 months before P. spumarius abundance measure over 2018-2020 for February-March, April-May and August-September respectively
pmax_2m	average maximal precipitations over 2 months before P. spumarius abundance measure over 2018-2020 for February-March, April-May and August-September respectively
PC1_seasonal	plot scores on the first component of PCA_seasonal from PCA performed on the corresponding month	Used in GLMM1bis models
PC2_seasonal	plot scores on the second component of PCA_seasonal from PCA performed on the corresponding month
References
Xu, T., & Hutchinson, M. (2011). ANUCLIM version 6.1 user guide. The Australian National University, Fenner School of Environment and Society, Canberra.
Durand, Y. (1995). Analyse des principaux paramètres météorologiques de surface sur les massifs alpins et d’autres zones climatiquement homogènes. Note scientifique et technique SAFRAN, CEN, Grenoble.
IGN – 2022, https://geoservices.ign.fr/ocsge

## Sheet: Data
identifier	year	month	sampling_session	latitude	longitude	region	vegetation_structure	cover_cmons	abundance_ps	bio1	bio2	bio3	bio4	bio5	bio6	bio7	bio8	bio9	bio10	bio11	bio12	bio13	bio14	bio15	bio16	bio17	bio18	bio19	high_scrubland_buffer	low_scrubland_buffer	orchards_buffer	unvegetated_buffer	PC1_landscape	PC2_landscape	PC1_bioclim	PC2_bioclim	tmean_1m	tmax_1m	tmin_1m	pmean_1m	pmax_1m	tmean_2m	tmin_2m	tmax_2m	pmean_2m	pmax_2m	PC1_seasonal	PC2_seasonal
BONI-01	2018	April	April2018	41.482051	9.249514	South	high scrubland	0.5	17	16.1861111111111	8.59444444444444	34.936766034327	601.938716860129	28.9666666666667	4.36666666666667	24.6	16.8	24.3944444444444	24.3944444444444	9.86111111111111	643.966666666667	127.4	10.4333333333333	55.273909425297	257.466666666667	52.2333333333333	52.2333333333333	149.5	0.483	0.459	0	0.057	-0.673019582346165	0.19150758515829	3.83651045151839	-2.89045211348096	11.2935483870968	15.4	5.2	49.8	25.5	10.4844212523719	3.15	16.45	51.8333333333333	28.05	-3.15234707891387	1.23912724234594
BONI-01	2018	June	June2018	41.482051	9.249514	South	high scrubland	0.5	1	16.1861111111111	8.59444444444444	34.936766034327	601.938716860129	28.9666666666667	4.36666666666667	24.6	16.8	24.3944444444444	24.3944444444444	9.86111111111111	643.966666666667	127.4	10.4333333333333	55.273909425297	257.466666666667	52.2333333333333	52.2333333333333	149.5	0.483	0.459	0	0.057	-0.673019582346165	0.19150758515829	3.83651045151839	-2.89045211348096	17.3236559139785	23.1	9.5	56.4	46.1	15.7523835125448	9.1	20.85	59.1666666666667	49.85	-2.49980800317241	0.0572985293174102
BONI-01	2018	October	October2018	41.482051	9.249514	South	high scrubland	0.5	4	16.1861111111111	8.59444444444444	34.936766034327	601.938716860129	28.9666666666667	4.36666666666667	24.6	16.8	24.3944444444444	24.3944444444444	9.86111111111111	643.966666666667	127.4	10.4333333333333	55.273909425297	257.466666666667	52.2333333333333	52.2333333333333	149.5	0.483	0.459	0	0.057	-0.673019582346165	0.19150758515829	3.83651045151839	-2.89045211348096	21.5711111111111	24.7	13.2	67.8333333333333	51.9	23.5199641577061	16.8	26.95	44.2833333333333	36.45	-1.17012211653402	-1.54557690446051
BONI-01	2019	April	April2019	41.482051	9.249514	South	high scrubland	0.5	2	16.1861111111111	8.59444444444444	34.936766034327	601.938716860129	28.9666666666667	4.36666666666667	24.6	16.8	24.3944444444444	24.3944444444444	9.86111111111111	643.966666666667	127.4	10.4333333333333	55.273909425297	257.466666666667	52.2333333333333	52.2333333333333	149.5	0.483	0.459	0	0.057	-0.673019582346165	0.19150758515829	3.83651045151839	-2.89045211348096	11.2935483870968	15.4	5.2	49.8	25.5	10.4844212523719	3.15	16.45	51.8333333333333	28.05	-3.15234707891387	1.23912724234594
BONI-01	2019	June	June2019	41.482051	9.249514	South	high scrubland	0.5	0	16.1861111111111	8.59444444444444	34.936766034327	601.938716860129	28.9666666666667	4.36666666666667	24.6	16.8	24.3944444444444	24.3944444444444	9.86111111111111	643.966666666667	127.4	10.4333333333333	55.273909425297	257.466666666667	52.2333333333333	52.2333333333333	149.5	0.483	0.459	0	0.057	-0.673019582346165	0.19150758515829	3.83651045151839	-2.89045211348096	17.3236559139785	23.1	9.5	56.4	46.1	15.7523835125448	9.1	20.85	59.1666666666667	49.85	-2.49980800317241	0.0572985293174102
BONI-01	2019	October	October2019	41.482051	9.249514	South	high scrubland	0.5	0	16.1861111111111	8.59444444444444	34.936766034327	601.938716860129	28.9666666666667	4.36666666666667	24.6	16.8	24.3944444444444	24.3944444444444	9.86111111111111	643.966666666667	127.4	10.4333333333333	55.273909425297	257.466666666667	52.2333333333333	52.2333333333333	149.5	0.483	0.459	0	0.057	-0.673019582346165	0.19150758515829	3.83651045151839	-2.89045211348096	21.5711111111111	24.7	13.2	67.8333333333333	51.9	23.5199641577061	16.8	26.95	44.2833333333333	36.45	-1.17012211653402	-1.54557690446051
BONI-01	2020	June	June2020	41.482051	9.249514	South	high scrubland	0.5	0	16.1861111111111	8.59444444444444	34.936766034327	601.938716860129	28.9666666666667	4.36666666666667	24.6	16.8	24.3944444444444	24.3944444444444	9.86111111111111	643.966666666667	127.4	10.4333333333333	55.273909425297	257.466666666667	52.2333333333333	52.2333333333333	149.5	0.483	0.459	0	0.057	-0.673019582346165	0.19150758515829	3.83651045151839	-2.89045211348096	17.3236559139785	23.1	9.5	56.4	46.1	15.7523835125448	9.1	20.85	59.1666666666667	49.85	-2.49980800317241	0.0572985293174102
BONI-01	2020	October	October2020	41.482051	9.249514	South	high scrubland	0.5	4	16.1861111111111	8.59444444444444	34.936766034327	601.938716860129	28.9666666666667	4.36666666666667	24.6	16.8	24.3944444444444	24.3944444444444	9.86111111111111	643.966666666667	127.4	10.4333333333333	55.273909425297	257.466666666667	52.2333333333333	52.2333333333333	149.5	0.483	0.459	0	0.057	-0.673019582346165	0.19150758515829	3.83651045151839	-2.89045211348096	21.5711111111111	24.7	13.2	67.8333333333333	51.9	23.5199641577061	16.8	26.95	44.2833333333333	36.45	-1.17012211653402	-1.54557690446051
BONI-02	2018	April	April2018	41.380368	9.17542	South	low scrubland	0	0	16.1208333333333	8.50277777777778	34.6580615942029	600.761774413086	28.9333333333333	4.4	24.5333333333333	16.7666666666667	24.3111111111111	24.3111111111111	9.81666666666667	654.1	129.266666666667	10.7666666666667	55.1680606218474	261.366666666667	53.3333333333333	53.3333333333333	151.8	0.35	0.368	0	0.279	-1.31395274472037	2.09524768402517	3.77247253637626	-2.59555007467494	11.1817204301075	15.3	5.2	50.6	25.9	10.3867425679949	3.05	16.35	52.6666666666667	28.5	-2.97713031688429	1.22716114077361
BONI-02	2018	June	June2018	41.380368	9.17542	South	low scrubland	0	1	16.1208333333333	8.50277777777778	34.6580615942029	600.761774413086	28.9333333333333	4.4	24.5333333333333	16.7666666666667	24.3111111111111	24.3111111111111	9.81666666666667	654.1	129.266666666667	10.7666666666667	55.1680606218474	261.366666666667	53.3333333333333	53.3333333333333	151.8	0.35	0.368	0	0.279	-1.31395274472037	2.09524768402517	3.77247253637626	-2.59555007467494	17.2010752688172	23.1	9.3	57.4	46.8	15.6566487455197	8.95	20.8	60.1833333333333	50.6	-2.29393499759711	0.0783283517233865
BONI-02	2018	October	October2018	41.380368	9.17542	South	low scrubland	0	1	16.1208333333333	8.50277777777778	34.6580615942029	600.761774413086	28.9333333333333	4.4	24.5333333333333	16.7666666666667	24.3111111111111	24.3111111111111	9.81666666666667	654.1	129.266666666667	10.7666666666667	55.1680606218474	261.366666666667	53.3333333333333	53.3333333333333	151.8	0.35	0.368	0	0.279	-1.31395274472037	2.09524768402517	3.77247253637626	-2.59555007467494	21.5055555555556	24.7	13	68.9666666666667	52.7	23.4463261648746	16.75	26.95	44.9833333333333	37	-1.0503630462014	-1.59337175290895
BONI-02	2019	April	April2019	41.380368	9.17542	South	low scrubland	0	0	16.1208333333333	8.50277777777778	34.6580615942029	600.761774413086	28.9333333333333	4.4	24.5333333333333	16.7666666666667	24.3111111111111	24.3111111111111	9.81666666666667	654.1	129.266666666667	10.7666666666667	55.1680606218474	261.366666666667	53.3333333333333	53.3333333333333	151.8	0.35	0.368	0	0.279	-1.31395274472037	2.09524768402517	3.77247253637626	-2.59555007467494	11.1817204301075	15.3	5.2	50.6	25.9	10.3867425679949	3.05	16.35	52.6666666666667	28.5	-2.97713031688429	1.22716114077361
BONI-02	2019	June	June2019	41.380368	9.17542	South	low scrubland	0	0	16.1208333333333	8.50277777777778	34.6580615942029	600.761774413086	28.9333333333333	4.4	24.5333333333333	16.7666666666667	24.3111111111111	24.3111111111111	9.81666666666667	654.1	129.266666666667	10.7666666666667	55.1680606218474	261.366666666667	53.3333333333333	53.3333333333333	151.8	0.35	0.368	0	0.279	-1.31395274472037	2.09524768402517	3.77247253637626	-2.59555007467494	17.2010752688172	23.1	9.3	57.4	46.8	15.6566487455197	8.95	20.8	60.1833333333333	50.6	-2.29393499759711	0.0783283517233865
BONI-02	2019	October	October2019	41.380368	9.17542	South	low scrubland	0	0	16.1208333333333	8.50277777777778	34.6580615942029	600.761774413086	28.9333333333333	4.4	24.5333333333333	16.7666666666667	24.3111111111111	24.3111111111111	9.81666666666667	654.1	129.266666666667	10.7666666666667	55.1680606218474	261.366666666667	53.3333333333333	53.3333333333333	151.8	0.35	0.368	0	0.279	-1.31395274472037	2.09524768402517	3.77247253637626	-2.59555007467494	21.5055555555556	24.7	13	68.9666666666667	52.7	23.4463261648746	16.75	26.95	44.9833333333333	37	-1.0503630462014	-1.59337175290895
BONI-02	2020	June	June2020	41.380368	9.17542	South	low scrubland	0	0	16.1208333333333	8.50277777777778	34.6580615942029	600.761774413086	28.9333333333333	4.4	24.5333333333333	16.7666666666667	24.3111111111111	24.3111111111111	9.81666666666667	654.1	129.266666666667	10.7666666666667	55.1680606218474	261.366666666667	53.3333333333333	53.3333333333333	151.8	0.35	0.368	0	0.279	-1.31395274472037	2.09524768402517	3.77247253637626	-2.59555007467494	17.2010752688172	23.1	9.3	57.4	46.8	15.6566487455197	8.95	20.8	60.1833333333333	50.6	-2.29393499759711	0.0783283517233865
BONI-02	2020	October	October2020	41.380368	9.17542	South	low scrubland	0	0	16.1208333333333	8.50277777777778	34.6580615942029	600.761774413086	28.9333333333333	4.4	24.5333333333333	16.7666666666667	24.3111111111111	24.3111111111111	9.81666666666667	654.1	129.266666666667	10.7666666666667	55.1680606218474	261.366666666667	53.3333333333333	53.3333333333333	151.8	0.35	0.368	0	0.279	-1.31395274472037	2.09524768402517	3.77247253637626	-2.59555007467494	21.5055555555556	24.7	13	68.9666666666667	52.7	23.4463261648746	16.75	26.95	44.9833333333333	37	-1.0503630462014	-1.59337175290895
BONI-05	2018	April	April2018	41.405771	9.122909	South	high scrubland	0.4	65	16.1208333333333	8.50277777777778	34.6580615942029	600.761774413086	28.9333333333333	4.4	24.5333333333333	16.7666666666667	24.3111111111111	24.3111111111111	9.81666666666667	654.1	129.266666666667	10.7666666666667	55.1680606218474	261.366666666667	53.3333333333333	53.3333333333333	151.8	0.747	0.083	0	0.169	0.899196217468853	1.2398914121151	3.77247253637626	-2.59555007467494	11.1817204301075	15.3	5.2	50.6	25.9	10.3867425679949	3.05	16.35	52.6666666666667	28.5	-2.97713031688429	1.22716114077361
BONI-05	2018	June	June2018	41.405771	9.122909	South	high scrubland	0.4	28	16.1208333333333	8.50277777777778	34.6580615942029	600.761774413086	28.9333333333333	4.4	24.5333333333333	16.7666666666667	24.3111111111111	24.3111111111111	9.81666666666667	654.1	129.266666666667	10.7666666666667	55.1680606218474	261.366666666667	53.3333333333333	53.3333333333333	151.8	0.747	0.083	0	0.169	0.899196217468853	1.2398914121151	3.77247253637626	-2.59555007467494	17.2010752688172	23.1	9.3	57.4	46.8	15.6566487455197	8.95	20.8	60.1833333333333	50.6	-2.29393499759711	0.0783283517233865
BONI-05	2018	October	October2018	41.405771	9.122909	South	high scrubland	0.4	68	16.1208333333333	8.50277777777778	34.6580615942029	600.761774413086	28.9333333333333	4.4	24.5333333333333	16.7666666666667	24.3111111111111	24.3111111111111	9.81666666666667	654.1	129.266666666667	10.7666666666667	55.1680606218474	261.366666666667	53.3333333333333	53.3333333333333	151.8	0.747	0.083	0	0.169	0.899196217468853	1.2398914121151	3.77247253637626	-2.59555007467494	21.5055555555556	24.7	13	68.9666666666667	52.7	23.4463261648746	16.75	26.95	44.9833333333333	37	-1.0503630462014	-1.59337175290895
BONI-05	2019	April	April2019	41.405771	9.122909	South	high scrubland	0.4	48	16.1208333333333	8.50277777777778	34.6580615942029	600.761774413086	28.9333333333333	4.4	24.5333333333333	16.7666666666667	24.3111111111111	24.3111111111111	9.81666666666667	654.1	129.266666666667	10.7666666666667	55.1680606218474	261.366666666667	53.3333333333333	53.3333333333333	151.8	0.747	0.083	0	0.169	0.899196217468853	1.2398914121151	3.77247253637626	-2.59555007467494	11.1817204301075	15.3	5.2	50.6	25.9	10.3867425679949	3.05	16.35	52.6666666666667	28.5	-2.97713031688429	1.22716114077361
BONI-05	2019	June	June2019	41.405771	9.122909	South	high scrubland	0.4	1	16.1208333333333	8.50277777777778	34.6580615942029	600.761774413086	28.9333333333333	4.4	24.5333333333333	16.7666666666667	24.3111111111111	24.3111111111111	9.81666666666667	654.1	129.266666666667	10.7666666666667	55.1680606218474	261.366666666667	53.3333333333333	53.3333333333333	151.8	0.747	0.083	0	0.169	0.899196217468853	1.2398914121151	3.77247253637626	-2.59555007467494	17.2010752688172	23.1	9.3	57.4	46.8	15.6566487455197	8.95	20.8	60.1833333333333	50.6	-2.29393499759711	0.0783283517233865
BONI-05	2019	October	October2019	41.405771	9.122909	South	high scrubland	0.4	6	16.1208333333333	8.50277777777778	34.6580615942029	600.761774413086	28.9333333333333	4.4	24.5333333333333	16.7666666666667	24.3111111111111	24.3111111111111	9.81666666666667	654.1	129.266666666667	10.7666666666667	55.1680606218474	261.366666666667	53.3333333333333	53.3333333333333	151.8	0.747	0.083	0	0.169	0.899196217468853	1.2398914121151	3.77247253637626	-2.59555007467494	21.5055555555556	24.7	13	68.9666666666667	52.7	23.4463261648746	16.75	26.95	44.9833333333333	37	-1.0503630462014	-1.59337175290895
BONI-05	2020	June	June2020	41.405771	9.122909	South	high scrubland	0.4	3	16.1208333333333	8.50277777777778	34.6580615942029	600.761774413086	28.9333333333333	4.4	24.5333333333333	16.7666666666667	24.3111111111111	24.3111111111111	9.81666666666667	654.1	129.266666666667	10.7666666666667	55.1680606218474	261.366666666667	53.3333333333333	53.3333333333333	151.8	0.747	0.083	0	0.169	0.899196217468853	1.2398914121151	3.77247253637626	-2.59555007467494	17.2010752688172	23.1	9.3	57.4	46.8	15.6566487455197	8.95	20.8	60.1833333333333	50.6	-2.29393499759711	0.0783283517233865
BONI-05	2020	October	October2020	41.405771	9.122909	South	high scrubland	0.4	39	16.1208333333333	8.50277777777778	34.6580615942029	600.761774413086	28.9333333333333	4.4	24.5333333333333	16.7666666666667	24.3111111111111	24.3111111111111	9.81666666666667	654.1	129.266666666667	10.7666666666667	55.1680606218474	261.366666666667	53.3333333333333	53.3333333333333	151.8	0.747	0.083	0	0.169	0.899196217468853	1.2398914121151	3.77247253637626	-2.59555007467494	21.5055555555556	24.7	13	68.9666666666667	52.7	23.4463261648746	16.75	26.95	44.9833333333333	37	-1.0503630462014	-1.59337175290895
BONI-07	2018	April	April2018	41.426777	9.122253	South	high scrubland	0.3	48	16.1208333333333	8.50277777777778	34.6580615942029	600.761774413086	28.9333333333333	4.4	24.5333333333333	16.7666666666667	24.3111111111111	24.3111111111111	9.81666666666667	654.1	129.266666666667	10.7666666666667	55.1680606218474	261.366666666667	53.3333333333333	53.3333333333333	151.8	0.657	0.28	0	0.061	0.329691049070295	0.27347609447324	3.77247253637626	-2.59555007467494	11.1817204301075	15.3	5.2	50.6	25.9	10.3867425679949	3.05	16.35	52.6666666666667	28.5	-2.97713031688429	1.22716114077361
BONI-07	2018	June	June2018	41.426777	9.122253	South	high scrubland	0.3	9	16.1208333333333	8.50277777777778	34.6580615942029	600.761774413086	28.9333333333333	4.4	24.5333333333333	16.7666666666667	24.3111111111111	24.3111111111111	9.81666666666667	654.1	129.266666666667	10.7666666666667	55.1680606218474	261.366666666667	53.3333333333333	53.3333333333333	151.8	0.657	0.28	0	0.061	0.329691049070295	0.27347609447324	3.77247253637626	-2.59555007467494	17.2010752688172	23.1	9.3	57.4	46.8	15.6566487455197	8.95	20.8	60.1833333333333	50.6	-2.29393499759711	0.0783283517233865
BONI-07	2018	October	October2018	41.426777	9.122253	South	high scrubland	0.3	7	16.1208333333333	8.50277777777778	34.6580615942029	600.761774413086	28.9333333333333	4.4	24.5333333333333	16.7666666666667	24.3111111111111	24.3111111111111	9.81666666666667	654.1	129.266666666667	10.7666666666667	55.1680606218474	261.366666666667	53.3333333333333	53.3333333333333	151.8	0.657	0.28	0	0.061	0.329691049070295	0.27347609447324	3.77247253637626	-2.59555007467494	21.5055555555556	24.7	13	68.9666666666667	52.7	23.4463261648746	16.75	26.95	44.9833333333333	37	-1.0503630462014	-1.59337175290895
BONI-07	2019	April	April2019	41.426777	9.122253	South	high scrubland	0.3	70	16.1208333333333	8.50277777777778	34.6580615942029	600.761774413086	28.9333333333333	4.4	24.5333333333333	16.7666666666667	24.3111111111111	24.3111111111111	9.81666666666667	654.1	129.266666666667	10.7666666666667	55.1680606218474	261.366666666667	53.3333333333333	53.3333333333333	151.8	0.657	0.28	0	0.061	0.329691049070295	0.27347609447324	3.77247253637626	-2.59555007467494	11.1817204301075	15.3	5.2	50.6	25.9	10.3867425679949	3.05	16.35	52.6666666666667	28.5	-2.97713031688429	1.22716114077361
BONI-07	2019	June	June2019	41.426777	9.122253	South	high scrubland	0.3	0	16.1208333333333	8.50277777777778	34.6580615942029	600.761774413086	28.9333333333333	4.4	24.5333333333333	16.7666666666667	24.3111111111111	24.3111111111111	9.81666666666667	654.1	129.266666666667	10.7666666666667	55.1680606218474	261.366666666667	53.3333333333333	53.3333333333333	151.8	0.657	0.28	0	0.061	0.329691049070295	0.27347609447324	3.77247253637626	-2.59555007467494	17.2010752688172	23.1	9.3	57.4	46.8	15.6566487455197	8.95	20.8	60.1833333333333	50.6	-2.29393499759711	0.0783283517233865
BONI-07	2019	October	October2019	41.426777	9.122253	South	high scrubland	0.3	0	16.1208333333333	8.50277777777778	34.6580615942029	600.761774413086	28.9333333333333	4.4	24.5333333333333	16.7666666666667	24.3111111111111	24.3111111111111	9.81666666666667	654.1	129.266666666667	10.7666666666667	55.1680606218474	261.366666666667	53.3333333333333	53.3333333333333	151.8	0.657	0.28	0	0.061	0.329691049070295	0.27347609447324	3.77247253637626	-2.59555007467494	21.5055555555556	24.7	13	68.9666666666667	52.7	23.4463261648746	16.75	26.95	44.9833333333333	37	-1.0503630462014	-1.59337175290895
BONI-07	2020	June	June2020	41.426777	9.122253	South	high scrubland	0.3	2	16.1208333333333	8.50277777777778	34.6580615942029	600.761774413086	28.9333333333333	4.4	24.5333333333333	16.7666666666667	24.3111111111111	24.3111111111111	9.81666666666667	654.1	129.266666666667	10.7666666666667	55.1680606218474	261.366666666667	53.3333333333333	53.3333333333333	151.8	0.657	0.28	0	0.061	0.329691049070295	0.27347609447324	3.77247253637626	-2.59555007467494	17.2010752688172	23.1	9.3	57.4	46.8	15.6566487455197	8.95	20.8	60.1833333333333	50.6	-2.29393499759711	0.0783283517233865
BONI-07	2020	October	October2020	41.426777	9.122253	South	high scrubland	0.3	13	16.1208333333333	8.50277777777778	34.6580615942029	600.761774413086	28.9333333333333	4.4	24.5333333333333	16.7666666666667	24.3111111111111	24.3111111111111	9.81666666666667	654.1	129.266666666667	10.7666666666667	55.1680606218474	261.366666666667	53.3333333333333	53.3333333333333	151.8	0.657	0.28	0	0.061	0.329691049070295	0.27347609447324	3.77247253637626	-2.59555007467494	21.5055555555556	24.7	13	68.9666666666667	52.7	23.4463261648746	16.75	26.95	44.9833333333333	37	-1.0503630462014	-1.59337175290895
CALEN-01	2018	April	April2018	42.468338	8.756021	Balagne West	low scrubland	0.9	95	13.6513888888889	9.06944444444444	36.2777777777778	601.938559540157	26.6333333333333	1.63333333333333	25	11.1388888888889	21.9555555555556	21.9555555555556	7.21111111111111	824.033333333333	133.6	22.5	60.1524046376226	377.033333333333	81.6	81.6	190.566666666667	0.26	0.723	0	0.016	-1.97308987457268	-0.226045122600614	-3.10190742522646	-1.48529326531652	7.95698924731183	14.2	0.7	75	27.8	7.38261227071474	-1.65	16.55	82.7333333333333	45.3	2.14369639845768	0.339830152970727
CALEN-01	2018	June	June2018	42.468338	8.756021	Balagne West	low scrubland	0.9	15	13.6513888888889	9.06944444444444	36.2777777777778	601.938559540157	26.6333333333333	1.63333333333333	25	11.1388888888889	21.9555555555556	21.9555555555556	7.21111111111111	824.033333333333	133.6	22.5	60.1524046376226	377.033333333333	81.6	81.6	190.566666666667	0.26	0.723	0	0.016	-1.97308987457268	-0.226045122600614	-3.10190742522646	-1.48529326531652	14.4139784946237	21.8	6.2	87.4666666666667	41.7	12.9019892473118	5.5	18.9	70.3166666666667	27.75	1.80929847266802	1.96357481340448
CALEN-01	2018	October	October2018	42.468338	8.756021	Balagne West	low scrubland	0.9	49	13.6513888888889	9.06944444444444	36.2777777777778	601.938559540157	26.6333333333333	1.63333333333333	25	11.1388888888889	21.9555555555556	21.9555555555556	7.21111111111111	824.033333333333	133.6	22.5	60.1524046376226	377.033333333333	81.6	81.6	190.566666666667	0.26	0.723	0	0.016	-1.97308987457268	-0.226045122600614	-3.10190742522646	-1.48529326531652	19.1655555555556	22.6	10.1	34.2	19	21.1150358422939	14.3	25.25	30.85	28.6	1.40724145918204	1.74267649167356
CALEN-01	2019	April	April2019	42.468338	8.756021	Balagne West	low scrubland	0.9	644	13.6513888888889	9.06944444444444	36.2777777777778	601.938559540157	26.6333333333333	1.63333333333333	25	11.1388888888889	21.9555555555556	21.9555555555556	7.21111111111111	824.033333333333	133.6	22.5	60.1524046376226	377.033333333333	81.6	81.6	190.566666666667	0.26	0.723	0	0.016	-1.97308987457268	-0.226045122600614	-3.10190742522646	-1.48529326531652	7.95698924731183	14.2	0.7	75	27.8	7.38261227071474	-1.65	16.55	82.7333333333333	45.3	2.14369639845768	0.339830152970727
CALEN-01	2019	June	June2019	42.468338	8.756021	Balagne West	low scrubland	0.9	3	13.6513888888889	9.06944444444444	36.2777777777778	601.938559540157	26.6333333333333	1.63333333333333	25	11.1388888888889	21.9555555555556	21.9555555555556	7.21111111111111	824.033333333333	133.6	22.5	60.1524046376226	377.033333333333	81.6	81.6	190.566666666667	0.26	0.723	0	0.016	-1.97308987457268	-0.226045122600614	-3.10190742522646	-1.48529326531652	14.4139784946237	21.8	6.2	87.4666666666667	41.7	12.9019892473118	5.5	18.9	70.3166666666667	27.75	1.80929847266802	1.96357481340448
CALEN-01	2019	October	October2019	42.468338	8.756021	Balagne West	low scrubland	0.9	41	13.6513888888889	9.06944444444444	36.2777777777778	601.938559540157	26.6333333333333	1.63333333333333	25	11.1388888888889	21.9555555555556	21.9555555555556	7.21111111111111	824.033333333333	133.6	22.5	60.1524046376226	377.033333333333	81.6	81.6	190.566666666667	0.26	0.723	0	0.016	-1.97308987457268	-0.226045122600614	-3.10190742522646	-1.48529326531652	19.1655555555556	22.6	10.1	34.2	19	21.1150358422939	14.3	25.25	30.85	28.6	1.40724145918204	1.74267649167356
CALEN-01	2020	June	June2020	42.468338	8.756021	Balagne West	low scrubland	0.9	1	13.6513888888889	9.06944444444444	36.2777777777778	601.938559540157	26.6333333333333	1.63333333333333	25	11.1388888888889	21.9555555555556	21.9555555555556	7.21111111111111	824.033333333333	133.6	22.5	60.1524046376226	377.033333333333	81.6	81.6	190.566666666667	0.26	0.723	0	0.016	-1.97308987457268	-0.226045122600614	-3.10190742522646	-1.48529326531652	14.4139784946237	21.8	6.2	87.4666666666667	41.7	12.9019892473118	5.5	18.9	70.3166666666667	27.75	1.80929847266802	1.96357481340448
CALEN-01	2020	October	October2020	42.468338	8.756021	Balagne West	low scrubland	0.9	34	13.6513888888889	9.06944444444444	36.2777777777778	601.938559540157	26.6333333333333	1.63333333333333	25	11.1388888888889	21.9555555555556	21.9555555555556	7.21111111111111	824.033333333333	133.6	22.5	60.1524046376226	377.033333333333	81.6	81.6	190.566666666667	0.26	0.723	0	0.016	-1.97308987457268	-0.226045122600614	-3.10190742522646	-1.48529326531652	19.1655555555556	22.6	10.1	34.2	19	21.1150358422939	14.3	25.25	30.85	28.6	1.40724145918204	1.74267649167356
CALEN-02	2018	April	April2018	42.467685	8.755957	Balagne West	low scrubland	0.8	31	13.6513888888889	9.06944444444444	36.2777777777778	601.938559540157	26.6333333333333	1.63333333333333	25	11.1388888888889	21.9555555555556	21.9555555555556	7.21111111111111	824.033333333333	133.6	22.5	60.1524046376226	377.033333333333	81.6	81.6	190.566666666667	0.279	0.704	0	0.016	-1.86414460367089	-0.220967313039309	-3.10190742522646	-1.48529326531652	7.95698924731183	14.2	0.7	75	27.8	7.38261227071474	-1.65	16.55	82.7333333333333	45.3	2.14369639845768	0.339830152970727
CALEN-02	2018	June	June2018	42.467685	8.755957	Balagne West	low scrubland	0.8	4	13.6513888888889	9.06944444444444	36.2777777777778	601.938559540157	26.6333333333333	1.63333333333333	25	11.1388888888889	21.9555555555556	21.9555555555556	7.21111111111111	824.033333333333	133.6	22.5	60.1524046376226	377.033333333333	81.6	81.6	190.566666666667	0.279	0.704	0	0.016	-1.86414460367089	-0.220967313039309	-3.10190742522646	-1.48529326531652	14.4139784946237	21.8	6.2	87.4666666666667	41.7	12.9019892473118	5.5	18.9	70.3166666666667	27.75	1.80929847266802	1.96357481340448
CALEN-02	2018	October	October2018	42.467685	8.755957	Balagne West	low scrubland	0.8	33	13.6513888888889	9.06944444444444	36.2777777777778	601.938559540157	26.6333333333333	1.63333333333333	25	11.1388888888889	21.9555555555556	21.9555555555556	7.21111111111111	824.033333333333	133.6	22.5	60.1524046376226	377.033333333333	81.6	81.6	190.566666666667	0.279	0.704	0	0.016	-1.86414460367089	-0.220967313039309	-3.10190742522646	-1.48529326531652	19.1655555555556	22.6	10.1	34.2	19	21.1150358422939	14.3	25.25	30.85	28.6	1.40724145918204	1.74267649167356
CALEN-02	2019	April	April2019	42.467685	8.755957	Balagne West	low scrubland	0.8	183	13.6513888888889	9.06944444444444	36.2777777777778	601.938559540157	26.6333333333333	1.63333333333333	25	11.1388888888889	21.9555555555556	21.9555555555556	7.21111111111111	824.033333333333	133.6	22.5	60.1524046376226	377.033333333333	81.6	81.6	190.566666666667	0.279	0.704	0	0.016	-1.86414460367089	-0.220967313039309	-3.10190742522646	-1.48529326531652	7.95698924731183	14.2	0.7	75	27.8	7.38261227071474	-1.65	16.55	82.7333333333333	45.3	2.14369639845768	0.339830152970727
CALEN-02	2019	June	June2019	42.467685	8.755957	Balagne West	low scrubland	0.8	1	13.6513888888889	9.06944444444444	36.2777777777778	601.938559540157	26.6333333333333	1.63333333333333	25	11.1388888888889	21.9555555555556	21.9555555555556	7.21111111111111	824.033333333333	133.6	22.5	60.1524046376226	377.033333333333	81.6	81.6	190.566666666667	0.279	0.704	0	0.016	-1.86414460367089	-0.220967313039309	-3.10190742522646	-1.48529326531652	14.4139784946237	21.8	6.2	87.4666666666667	41.7	12.9019892473118	5.5	18.9	70.3166666666667	27.75	1.80929847266802	1.96357481340448
CALEN-02	2019	October	October2019	42.467685	8.755957	Balagne West	low scrubland	0.8	37	13.6513888888889	9.06944444444444	36.2777777777778	601.938559540157	26.6333333333333	1.63333333333333	25	11.1388888888889	21.9555555555556	21.9555555555556	7.21111111111111	824.033333333333	133.6	22.5	60.1524046376226	377.033333333333	81.6	81.6	190.566666666667	0.279	0.704	0	0.016	-1.86414460367089	-0.220967313039309	-3.10190742522646	-1.48529326531652	19.1655555555556	22.6	10.1	34.2	19	21.1150358422939	14.3	25.25	30.85	28.6	1.40724145918204	1.74267649167356
CALEN-02	2020	June	June2020	42.467685	8.755957	Balagne West	low scrubland	0.8	0	13.6513888888889	9.06944444444444	36.2777777777778	601.938559540157	26.6333333333333	1.63333333333333	25	11.1388888888889	21.9555555555556	21.9555555555556	7.21111111111111	824.033333333333	133.6	22.5	60.1524046376226	377.033333333333	81.6	81.6	190.566666666667	0.279	0.704	0	0.016	-1.86414460367089	-0.220967313039309	-3.10190742522646	-1.48529326531652	14.4139784946237	21.8	6.2	87.4666666666667	41.7	12.9019892473118	5.5	18.9	70.3166666666667	27.75	1.80929847266802	1.96357481340448
CALEN-02	2020	October	October2020	42.467685	8.755957	Balagne West	low scrubland	0.8	16	13.6513888888889	9.06944444444444	36.2777777777778	601.938559540157	26.6333333333333	1.63333333333333	25	11.1388888888889	21.9555555555556	21.9555555555556	7.21111111111111	824.033333333333	133.6	22.5	60.1524046376226	377.033333333333	81.6	81.6	190.566666666667	0.279	0.704	0	0.016	-1.86414460367089	-0.220967313039309	-3.10190742522646	-1.48529326531652	19.1655555555556	22.6	10.1	34.2	19	21.1150358422939	14.3	25.25	30.85	28.6	1.40724145918204	1.74267649167356
CALEN-04	2018	April	April2018	42.475659	8.756049	Balagne West	low scrubland	0.4	14	13.6513888888889	9.06944444444444	36.2777777777778	601.938559540157	26.6333333333333	1.63333333333333	25	11.1388888888889	21.9555555555556	21.9555555555556	7.21111111111111	824.033333333333	133.6	22.5	60.1524046376226	377.033333333333	81.6	81.6	190.566666666667	0.536	0.439	0	0.024	-0.386341470651905	-0.082438328867991	-3.10190742522646	-1.48529326531652	7.95698924731183	14.2	0.7	75	27.8	7.38261227071474	-1.65	16.55	82.7333333333333	45.3	2.14369639845768	0.339830152970727
CALEN-04	2018	June	June2018	42.475659	8.756049	Balagne West	low scrubland	0.4	7	13.6513888888889	9.06944444444444	36.2777777777778	601.938559540157	26.6333333333333	1.63333333333333	25	11.1388888888889	21.9555555555556	21.9555555555556	7.21111111111111	824.033333333333	133.6	22.5	60.1524046376226	377.033333333333	81.6	81.6	190.566666666667	0.536	0.439	0	0.024	-0.386341470651905	-0.082438328867991	-3.10190742522646	-1.48529326531652	14.4139784946237	21.8	6.2	87.4666666666667	41.7	12.9019892473118	5.5	18.9	70.3166666666667	27.75	1.80929847266802	1.96357481340448
CALEN-04	2018	October	October2018	42.475659	8.756049	Balagne West	low scrubland	0.4	14	13.6513888888889	9.06944444444444	36.2777777777778	601.938559540157	26.6333333333333	1.63333333333333	25	11.1388888888889	21.9555555555556	21.9555555555556	7.21111111111111	824.033333333333	133.6	22.5	60.1524046376226	377.033333333333	81.6	81.6	190.566666666667	0.536	0.439	0	0.024	-0.386341470651905	-0.082438328867991	-3.10190742522646	-1.48529326531652	19.1655555555556	22.6	10.1	34.2	19	21.1150358422939	14.3	25.25	30.85	28.6	1.40724145918204	1.74267649167356
CALEN-04	2019	April	April2019	42.475659	8.756049	Balagne West	low scrubland	0.4	33	13.6513888888889	9.06944444444444	36.2777777777778	601.938559540157	26.6333333333333	1.63333333333333	25	11.1388888888889	21.9555555555556	21.9555555555556	7.21111111111111	824.033333333333	133.6	22.5	60.1524046376226	377.033333333333	81.6	81.6	190.566666666667	0.536	0.439	0	0.024	-0.386341470651905	-0.082438328867991	-3.10190742522646	-1.48529326531652	7.95698924731183	14.2	0.7	75	27.8	7.38261227071474	-1.65	16.55	82.7333333333333	45.3	2.14369639845768	0.339830152970727
CALEN-04	2019	June	June2019	42.475659	8.756049	Balagne West	low scrubland	0.4	2	13.6513888888889	9.06944444444444	36.2777777777778	601.938559540157	26.6333333333333	1.63333333333333	25	11.1388888888889	21.9555555555556	21.9555555555556	7.21111111111111	824.033333333333	133.6	22.5	60.1524046376226	377.033333333333	81.6	81.6	190.566666666667	0.536	0.439	0	0.024	-0.386341470651905	-0.082438328867991	-3.10190742522646	-1.48529326531652	14.4139784946237	21.8	6.2	87.4666666666667	41.7	12.9019892473118	5.5	18.9	70.3166666666667	27.75	1.80929847266802	1.96357481340448
CALEN-04	2019	October	October2019	42.475659	8.756049	Balagne West	low scrubland	0.4	52	13.6513888888889	9.06944444444444	36.2777777777778	601.938559540157	26.6333333333333	1.63333333333333	25	11.1388888888889	21.9555555555556	21.9555555555556	7.21111111111111	824.033333333333	133.6	22.5	60.1524046376226	377.033333333333	81.6	81.6	190.566666666667	0.536	0.439	0	0.024	-0.386341470651905	-0.082438328867991	-3.10190742522646	-1.48529326531652	19.1655555555556	22.6	10.1	34.2	19	21.1150358422939	14.3	25.25	30.85	28.6	1.40724145918204	1.74267649167356
CALEN-04	2020	June	June2020	42.475659	8.756049	Balagne West	low scrubland	0.4	8	13.6513888888889	9.06944444444444	36.2777777777778	601.938559540157	26.6333333333333	1.63333333333333	25	11.1388888888889	21.9555555555556	21.9555555555556	7.21111111111111	824.033333333333	133.6	22.5	60.1524046376226	377.033333333333	81.6	81.6	190.566666666667	0.536	0.439	0	0.024	-0.386341470651905	-0.082438328867991	-3.10190742522646	-1.48529326531652	14.4139784946237	21.8	6.2	87.4666666666667	41.7	12.9019892473118	5.5	18.9	70.3166666666667	27.75	1.80929847266802	1.96357481340448
CALEN-04	2020	October	October2020	42.475659	8.756049	Balagne West	low scrubland	0.4	18	13.6513888888889	9.06944444444444	36.2777777777778	601.938559540157	26.6333333333333	1.63333333333333	25	11.1388888888889	21.9555555555556	21.9555555555556	7.21111111111111	824.033333333333	133.6	22.5	60.1524046376226	377.033333333333	81.6	81.6	190.566666666667	0.536	0.439	0	0.024	-0.386341470651905	-0.082438328867991	-3.10190742522646	-1.48529326531652	19.1655555555556	22.6	10.1	34.2	19	21.1150358422939	14.3	25.25	30.85	28.6	1.40724145918204	1.74267649167356
CALV-01	2018	April	April2018	42.556516	8.726054	Balagne West	low scrubland	0.4	17	17.2861111111111	8.02777777777778	34.160756501182	584.414078214082	29.1	5.6	23.5	14.7222222222222	25.2777777777778	25.2777777777778	11.0888888888889	626.233333333333	101.6	17.2333333333333	59.6464576629502	286	62.1	62.1	144.4	0.315	0.529	0	0.156	-1.58757338297195	1.01039604942824	4.88834583323351	-0.594100086187596	11.6763440860215	17.5	6.4	56.5666666666667	21	11.0140543959519	4.2	18.85	62.5833333333333	34.2	-4.14986575332471	-0.890045509519232
CALV-01	2018	June	June2018	42.556516	8.726054	Balagne West	low scrubland	0.4	1	17.2861111111111	8.02777777777778	34.160756501182	584.414078214082	29.1	5.6	23.5	14.7222222222222	25.2777777777778	25.2777777777778	11.0888888888889	626.233333333333	101.6	17.2333333333333	59.6464576629502	286	62.1	62.1	144.4	0.315	0.529	0	0.156	-1.58757338297195	1.01039604942824	4.88834583323351	-0.594100086187596	18.005376344086	23.4	10.9	66.6333333333333	31.5	16.3515770609319	10.1	21.4	53.7166666666667	21.05	-4.35462923080613	0.330558149068066
CALV-01	2018	October	October2018	42.556516	8.726054	Balagne West	low scrubland	0.4	111	17.2861111111111	8.02777777777778	34.160756501182	584.414078214082	29.1	5.6	23.5	14.7222222222222	25.2777777777778	25.2777777777778	11.0888888888889	626.233333333333	101.6	17.2333333333333	59.6464576629502	286	62.1	62.1	144.4	0.315	0.529	0	0.156	-1.58757338297195	1.01039604942824	4.88834583323351	-0.594100086187596	22.4444444444444	25.6	15.1	26.3	14.3	24.2899641577061	18.65	27.8	23.5166666666667	21.6	-3.98412534818928	0.586395049725344
CALV-01	2019	April	April2019	42.556516	8.726054	Balagne West	low scrubland	0.4	908	17.2861111111111	8.02777777777778	34.160756501182	584.414078214082	29.1	5.6	23.5	14.7222222222222	25.2777777777778	25.2777777777778	11.0888888888889	626.233333333333	101.6	17.2333333333333	59.6464576629502	286	62.1	62.1	144.4	0.315	0.529	0	0.156	-1.58757338297195	1.01039604942824	4.88834583323351	-0.594100086187596	11.6763440860215	17.5	6.4	56.5666666666667	21	11.0140543959519	4.2	18.85	62.5833333333333	34.2	-4.14986575332471	-0.890045509519232
CALV-01	2019	June	June2019	42.556516	8.726054	Balagne West	low scrubland	0.4	0	17.2861111111111	8.02777777777778	34.160756501182	584.414078214082	29.1	5.6	23.5	14.7222222222222	25.2777777777778	25.2777777777778	11.0888888888889	626.233333333333	101.6	17.2333333333333	59.6464576629502	286	62.1	62.1	144.4	0.315	0.529	0	0.156	-1.58757338297195	1.01039604942824	4.88834583323351	-0.594100086187596	18.005376344086	23.4	10.9	66.6333333333333	31.5	16.3515770609319	10.1	21.4	53.7166666666667	21.05	-4.35462923080613	0.330558149068066
CALV-01	2019	October	October2019	42.556516	8.726054	Balagne West	low scrubland	0.4	146	17.2861111111111	8.02777777777778	34.160756501182	584.414078214082	29.1	5.6	23.5	14.7222222222222	25.2777777777778	25.2777777777778	11.0888888888889	626.233333333333	101.6	17.2333333333333	59.6464576629502	286	62.1	62.1	144.4	0.315	0.529	0	0.156	-1.58757338297195	1.01039604942824	4.88834583323351	-0.594100086187596	22.4444444444444	25.6	15.1	26.3	14.3	24.2899641577061	18.65	27.8	23.5166666666667	21.6	-3.98412534818928	0.586395049725344
CALV-01	2020	June	June2020	42.556516	8.726054	Balagne West	low scrubland	0.4	0	17.2861111111111	8.02777777777778	34.160756501182	584.414078214082	29.1	5.6	23.5	14.7222222222222	25.2777777777778	25.2777777777778	11.0888888888889	626.233333333333	101.6	17.2333333333333	59.6464576629502	286	62.1	62.1	144.4	0.315	0.529	0	0.156	-1.58757338297195	1.01039604942824	4.88834583323351	-0.594100086187596	18.005376344086	23.4	10.9	66.6333333333333	31.5	16.3515770609319	10.1	21.4	53.7166666666667	21.05	-4.35462923080613	0.330558149068066
CALV-01	2020	October	October2020	42.556516	8.726054	Balagne West	low scrubland	0.4	57	17.2861111111111	8.02777777777778	34.160756501182	584.414078214082	29.1	5.6	23.5	14.7222222222222	25.2777777777778	25.2777777777778	11.0888888888889	626.233333333333	101.6	17.2333333333333	59.6464576629502	286	62.1	62.1	144.4	0.315	0.529	0	0.156	-1.58757338297195	1.01039604942824	4.88834583323351	-0.594100086187596	22.4444444444444	25.6	15.1	26.3	14.3	24.2899641577061	18.65	27.8	23.5166666666667	21.6	-3.98412534818928	0.586395049725344
CALV-04	2018	April	April2018	42.530209	8.720846	Balagne West	high scrubland	0.15	24	16.3	8.08333333333333	34.4460227272727	580.013496882319	28.0333333333333	4.56666666666667	23.4666666666667	13.8666666666667	24.1611111111111	24.1611111111111	10.0611111111111	679.133333333333	110.2	18.6333333333333	59.8267820746383	310.3	67.3333333333333	67.3333333333333	156.7	0.316	0.429	0	0.254	-1.52778192130278	1.86680767660582	2.88498527571135	-0.387604271964803	10.6806451612903	16.5	4.9	61.4666666666667	22.8	9.98738140417457	2.75	18.25	68	37.2	-2.44941199622067	-0.557950287235878
CALV-04	2018	June	June2018	42.530209	8.720846	Balagne West	high scrubland	0.15	0	16.3	8.08333333333333	34.4460227272727	580.013496882319	28.0333333333333	4.56666666666667	23.4666666666667	13.8666666666667	24.1611111111111	24.1611111111111	10.0611111111111	679.133333333333	110.2	18.6333333333333	59.8267820746383	310.3	67.3333333333333	67.3333333333333	156.7	0.316	0.429	0	0.254	-1.52778192130278	1.86680767660582	2.88498527571135	-0.387604271964803	16.8806451612903	22.7	10.1	72.2333333333333	34.3	15.3119892473118	8.95	20.75	58.2166666666667	22.85	-2.63443994678327	0.718435171559311
CALV-04	2018	October	October2018	42.530209	8.720846	Balagne West	high scrubland	0.15	6	16.3	8.08333333333333	34.4460227272727	580.013496882319	28.0333333333333	4.56666666666667	23.4666666666667	13.8666666666667	24.1611111111111	24.1611111111111	10.0611111111111	679.133333333333	110.2	18.6333333333333	59.8267820746383	310.3	67.3333333333333	67.3333333333333	156.7	0.316	0.429	0	0.254	-1.52778192130278	1.86680767660582	2.88498527571135	-0.387604271964803	21.6133333333333	24.6	13.9	28.3666666666667	15.6	23.4233333333333	17.4	26.65	25.5	23.5	-2.36350336225959	0.952308402938795
CALV-04	2019	April	April2019	42.530209	8.720846	Balagne West	high scrubland	0.15	29	16.3	8.08333333333333	34.4460227272727	580.013496882319	28.0333333333333	4.56666666666667	23.4666666666667	13.8666666666667	24.1611111111111	24.1611111111111	10.0611111111111	679.133333333333	110.2	18.6333333333333	59.8267820746383	310.3	67.3333333333333	67.3333333333333	156.7	0.316	0.429	0	0.254	-1.52778192130278	1.86680767660582	2.88498527571135	-0.387604271964803	10.6806451612903	16.5	4.9	61.4666666666667	22.8	9.98738140417457	2.75	18.25	68	37.2	-2.44941199622067	-0.557950287235878
CALV-04	2019	June	June2019	42.530209	8.720846	Balagne West	high scrubland	0.15	0	16.3	8.08333333333333	34.4460227272727	580.013496882319	28.0333333333333	4.56666666666667	23.4666666666667	13.8666666666667	24.1611111111111	24.1611111111111	10.0611111111111	679.133333333333	110.2	18.6333333333333	59.8267820746383	310.3	67.3333333333333	67.3333333333333	156.7	0.316	0.429	0	0.254	-1.52778192130278	1.86680767660582	2.88498527571135	-0.387604271964803	16.8806451612903	22.7	10.1	72.2333333333333	34.3	15.3119892473118	8.95	20.75	58.2166666666667	22.85	-2.63443994678327	0.718435171559311
CALV-04	2019	October	October2019	42.530209	8.720846	Balagne West	high scrubland	0.15	10	16.3	8.08333333333333	34.4460227272727	580.013496882319	28.0333333333333	4.56666666666667	23.4666666666667	13.8666666666667	24.1611111111111	24.1611111111111	10.0611111111111	679.133333333333	110.2	18.6333333333333	59.8267820746383	310.3	67.3333333333333	67.3333333333333	156.7	0.316	0.429	0	0.254	-1.52778192130278	1.86680767660582	2.88498527571135	-0.387604271964803	21.6133333333333	24.6	13.9	28.3666666666667	15.6	23.4233333333333	17.4	26.65	25.5	23.5	-2.36350336225959	0.952308402938795
CALV-04	2020	June	June2020	42.530209	8.720846	Balagne West	high scrubland	0.15	0	16.3	8.08333333333333	34.4460227272727	580.013496882319	28.0333333333333	4.56666666666667	23.4666666666667	13.8666666666667	24.1611111111111	24.1611111111111	10.0611111111111	679.133333333333	110.2	18.6333333333333	59.8267820746383	310.3	67.3333333333333	67.3333333333333	156.7	0.316	0.429	0	0.254	-1.52778192130278	1.86680767660582	2.88498527571135	-0.387604271964803	16.8806451612903	22.7	10.1	72.2333333333333	34.3	15.3119892473118	8.95	20.75	58.2166666666667	22.85	-2.63443994678327	0.718435171559311
CALV-04	2020	October	October2020	42.530209	8.720846	Balagne West	high scrubland	0.15	10	16.3	8.08333333333333	34.4460227272727	580.013496882319	28.0333333333333	4.56666666666667	23.4666666666667	13.8666666666667	24.1611111111111	24.1611111111111	10.0611111111111	679.133333333333	110.2	18.6333333333333	59.8267820746383	310.3	67.3333333333333	67.3333333333333	156.7	0.316	0.429	0	0.254	-1.52778192130278	1.86680767660582	2.88498527571135	-0.387604271964803	21.6133333333333	24.6	13.9	28.3666666666667	15.6	23.4233333333333	17.4	26.65	25.5	23.5	-2.36350336225959	0.952308402938795
CALV-06	2018	April	April2018	42.529856	8.72131	Balagne West	high scrubland	0.3	18	16.3	8.08333333333333	34.4460227272727	580.013496882319	28.0333333333333	4.56666666666667	23.4666666666667	13.8666666666667	24.1611111111111	24.1611111111111	10.0611111111111	679.133333333333	110.2	18.6333333333333	59.8267820746383	310.3	67.3333333333333	67.3333333333333	156.7	0.287	0.475	0	0.237	-1.70293867291088	1.71063686257808	2.88498527571135	-0.387604271964803	10.6806451612903	16.5	4.9	61.4666666666667	22.8	9.98738140417457	2.75	18.25	68	37.2	-2.44941199622067	-0.557950287235878
CALV-06	2018	June	June2018	42.529856	8.72131	Balagne West	high scrubland	0.3	0	16.3	8.08333333333333	34.4460227272727	580.013496882319	28.0333333333333	4.56666666666667	23.4666666666667	13.8666666666667	24.1611111111111	24.1611111111111	10.0611111111111	679.133333333333	110.2	18.6333333333333	59.8267820746383	310.3	67.3333333333333	67.3333333333333	156.7	0.287	0.475	0	0.237	-1.70293867291088	1.71063686257808	2.88498527571135	-0.387604271964803	16.8806451612903	22.7	10.1	72.2333333333333	34.3	15.3119892473118	8.95	20.75	58.2166666666667	22.85	-2.63443994678327	0.718435171559311
CALV-06	2018	October	October2018	42.529856	8.72131	Balagne West	high scrubland	0.3	10	16.3	8.08333333333333	34.4460227272727	580.013496882319	28.0333333333333	4.56666666666667	23.4666666666667	13.8666666666667	24.1611111111111	24.1611111111111	10.0611111111111	679.133333333333	110.2	18.6333333333333	59.8267820746383	310.3	67.3333333333333	67.3333333333333	156.7	0.287	0.475	0	0.237	-1.70293867291088	1.71063686257808	2.88498527571135	-0.387604271964803	21.6133333333333	24.6	13.9	28.3666666666667	15.6	23.4233333333333	17.4	26.65	25.5	23.5	-2.36350336225959	0.952308402938795
CALV-06	2019	April	April2019	42.529856	8.72131	Balagne West	high scrubland	0.3	93	16.3	8.08333333333333	34.4460227272727	580.013496882319	28.0333333333333	4.56666666666667	23.4666666666667	13.8666666666667	24.1611111111111	24.1611111111111	10.0611111111111	679.133333333333	110.2	18.6333333333333	59.8267820746383	310.3	67.3333333333333	67.3333333333333	156.7	0.287	0.475	0	0.237	-1.70293867291088	1.71063686257808	2.88498527571135	-0.387604271964803	10.6806451612903	16.5	4.9	61.4666666666667	22.8	9.98738140417457	2.75	18.25	68	37.2	-2.44941199622067	-0.557950287235878
CALV-06	2019	June	June2019	42.529856	8.72131	Balagne West	high scrubland	0.3	0	16.3	8.08333333333333	34.4460227272727	580.013496882319	28.0333333333333	4.56666666666667	23.4666666666667	13.8666666666667	24.1611111111111	24.1611111111111	10.0611111111111	679.133333333333	110.2	18.6333333333333	59.8267820746383	310.3	67.3333333333333	67.3333333333333	156.7	0.287	0.475	0	0.237	-1.70293867291088	1.71063686257808	2.88498527571135	-0.387604271964803	16.8806451612903	22.7	10.1	72.2333333333333	34.3	15.3119892473118	8.95	20.75	58.2166666666667	22.85	-2.63443994678327	0.718435171559311
CALV-06	2019	October	October2019	42.529856	8.72131	Balagne West	high scrubland	0.3	4	16.3	8.08333333333333	34.4460227272727	580.013496882319	28.0333333333333	4.56666666666667	23.4666666666667	13.8666666666667	24.1611111111111	24.1611111111111	10.0611111111111	679.133333333333	110.2	18.6333333333333	59.8267820746383	310.3	67.3333333333333	67.3333333333333	156.7	0.287	0.475	0	0.237	-1.70293867291088	1.71063686257808	2.88498527571135	-0.387604271964803	21.6133333333333	24.6	13.9	28.3666666666667	15.6	23.4233333333333	17.4	26.65	25.5	23.5	-2.36350336225959	0.952308402938795
CALV-06	2020	June	June2020	42.529856	8.72131	Balagne West	high scrubland	0.3	0	16.3	8.08333333333333	34.4460227272727	580.013496882319	28.0333333333333	4.56666666666667	23.4666666666667	13.8666666666667	24.1611111111111	24.1611111111111	10.0611111111111	679.133333333333	110.2	18.6333333333333	59.8267820746383	310.3	67.3333333333333	67.3333333333333	156.7	0.287	0.475	0	0.237	-1.70293867291088	1.71063686257808	2.88498527571135	-0.387604271964803	16.8806451612903	22.7	10.1	72.2333333333333	34.3	15.3119892473118	8.95	20.75	58.2166666666667	22.85	-2.63443994678327	0.718435171559311
CALV-06	2020	October	October2020	42.529856	8.72131	Balagne West	high scrubland	0.3	1	16.3	8.08333333333333	34.4460227272727	580.013496882319	28.0333333333333	4.56666666666667	23.4666666666667	13.8666666666667	24.1611111111111	24.1611111111111	10.0611111111111	679.133333333333	110.2	18.6333333333333	59.8267820746383	310.3	67.3333333333333	67.3333333333333	156.7	0.287	0.475	0	0.237	-1.70293867291088	1.71063686257808	2.88498527571135	-0.387604271964803	21.6133333333333	24.6	13.9	28.3666666666667	15.6	23.4233333333333	17.4	26.65	25.5	23.5	-2.36350336225959	0.952308402938795
CAN-01	2018	April	April2018	42.273943	9.496102	Eastern Plain	high scrubland	0.5	249	13.7305555555556	8.36666666666667	35.6534090909091	589.899337985922	26.0333333333333	2.56666666666667	23.4666666666667	10.7111111111111	21.9833333333333	21.9833333333333	7.75	1103.83333333333	225.3	30.6333333333333	62.568954602806	464.2	105.333333333333	105.333333333333	217.133333333333	0.658	0.311	0	0.03	0.316333094043828	0.00255024997300607	-4.82818521990407	3.43073930093647	8.69462365591398	13.5	2.2	104.766666666667	78.5	7.9343706514864	0.1	16.1	101.033333333333	63.35	4.38690080080582	-3.77777183665105
CAN-01	2018	June	June2018	42.273943	9.496102	Eastern Plain	high scrubland	0.5	56	13.7305555555556	8.36666666666667	35.6534090909091	589.899337985922	26.0333333333333	2.56666666666667	23.4666666666667	10.7111111111111	21.9833333333333	21.9833333333333	7.75	1103.83333333333	225.3	30.6333333333333	62.568954602806	464.2	105.333333333333	105.333333333333	217.133333333333	0.658	0.311	0	0.03	0.316333094043828	0.00255024997300607	-4.82818521990407	3.43073930093647	15.2634408602151	21.1	8.4	106.933333333333	41.9	13.7183870967742	5.55	19.5	106.616666666667	68.1	2.19986140484955	-1.48640796372112
CAN-01	2018	October	October2018	42.273943	9.496102	Eastern Plain	high scrubland	0.5	187	13.7305555555556	8.36666666666667	35.6534090909091	589.899337985922	26.0333333333333	2.56666666666667	23.4666666666667	10.7111111111111	21.9833333333333	21.9833333333333	7.75	1103.83333333333	225.3	30.6333333333333	62.568954602806	464.2	105.333333333333	105.333333333333	217.133333333333	0.658	0.311	0	0.03	0.316333094043828	0.00255024997300607	-4.82818521990407	3.43073930093647	18.7533333333333	22.4	10.5	66.8	26.2	20.804623655914	14.1	24.9	48.7166666666667	20.5	2.39623713579144	0.575200393779214
CAN-01	2019	April	April2019	42.273943	9.496102	Eastern Plain	high scrubland	0.5	201	13.7305555555556	8.36666666666667	35.6534090909091	589.899337985922	26.0333333333333	2.56666666666667	23.4666666666667	10.7111111111111	21.9833333333333	21.9833333333333	7.75	1103.83333333333	225.3	30.6333333333333	62.568954602806	464.2	105.333333333333	105.333333333333	217.133333333333	0.658	0.311	0	0.03	0.316333094043828	0.00255024997300607	-4.82818521990407	3.43073930093647	8.69462365591398	13.5	2.2	104.766666666667	78.5	7.9343706514864	0.1	16.1	101.033333333333	63.35	4.38690080080582	-3.77777183665105
CAN-01	2019	June	June2019	42.273943	9.496102	Eastern Plain	high scrubland	0.5	40	13.7305555555556	8.36666666666667	35.6534090909091	589.899337985922	26.0333333333333	2.56666666666667	23.4666666666667	10.7111111111111	21.9833333333333	21.9833333333333	7.75	1103.83333333333	225.3	30.6333333333333	62.568954602806	464.2	105.333333333333	105.333333333333	217.133333333333	0.658	0.311	0	0.03	0.316333094043828	0.00255024997300607	-4.82818521990407	3.43073930093647	15.2634408602151	21.1	8.4	106.933333333333	41.9	13.7183870967742	5.55	19.5	106.616666666667	68.1	2.19986140484955	-1.48640796372112
CAN-01	2019	October	October2019	42.273943	9.496102	Eastern Plain	high scrubland	0.5	146	13.7305555555556	8.36666666666667	35.6534090909091	589.899337985922	26.0333333333333	2.56666666666667	23.4666666666667	10.7111111111111	21.9833333333333	21.9833333333333	7.75	1103.83333333333	225.3	30.6333333333333	62.568954602806	464.2	105.333333333333	105.333333333333	217.133333333333	0.658	0.311	0	0.03	0.316333094043828	0.00255024997300607	-4.82818521990407	3.43073930093647	18.7533333333333	22.4	10.5	66.8	26.2	20.804623655914	14.1	24.9	48.7166666666667	20.5	2.39623713579144	0.575200393779214
CAN-01	2020	June	June2020	42.273943	9.496102	Eastern Plain	high scrubland	0.5	44	13.7305555555556	8.36666666666667	35.6534090909091	589.899337985922	26.0333333333333	2.56666666666667	23.4666666666667	10.7111111111111	21.9833333333333	21.9833333333333	7.75	1103.83333333333	225.3	30.6333333333333	62.568954602806	464.2	105.333333333333	105.333333333333	217.133333333333	0.658	0.311	0	0.03	0.316333094043828	0.00255024997300607	-4.82818521990407	3.43073930093647	15.2634408602151	21.1	8.4	106.933333333333	41.9	13.7183870967742	5.55	19.5	106.616666666667	68.1	2.19986140484955	-1.48640796372112
CAN-01	2020	October	October2020	42.273943	9.496102	Eastern Plain	high scrubland	0.5	110	13.7305555555556	8.36666666666667	35.6534090909091	589.899337985922	26.0333333333333	2.56666666666667	23.4666666666667	10.7111111111111	21.9833333333333	21.9833333333333	7.75	1103.83333333333	225.3	30.6333333333333	62.568954602806	464.2	105.333333333333	105.333333333333	217.133333333333	0.658	0.311	0	0.03	0.316333094043828	0.00255024997300607	-4.82818521990407	3.43073930093647	18.7533333333333	22.4	10.5	66.8	26.2	20.804623655914	14.1	24.9	48.7166666666667	20.5	2.39623713579144	0.575200393779214
CAN-02	2018	April	April2018	42.274468	9.486944	Eastern Plain	high scrubland	0.6	216	13.7305555555556	8.36666666666667	35.6534090909091	589.899337985922	26.0333333333333	2.56666666666667	23.4666666666667	10.7111111111111	21.9833333333333	21.9833333333333	7.75	1103.83333333333	225.3	30.6333333333333	62.568954602806	464.2	105.333333333333	105.333333333333	217.133333333333	0.904	0.063	0	0.032	1.72793140289858	0.0857557532667404	-4.82818521990407	3.43073930093647	8.69462365591398	13.5	2.2	104.766666666667	78.5	7.9343706514864	0.1	16.1	101.033333333333	63.35	4.38690080080582	-3.77777183665105
CAN-02	2018	June	June2018	42.274468	9.486944	Eastern Plain	high scrubland	0.6	72	13.7305555555556	8.36666666666667	35.6534090909091	589.899337985922	26.0333333333333	2.56666666666667	23.4666666666667	10.7111111111111	21.9833333333333	21.9833333333333	7.75	1103.83333333333	225.3	30.6333333333333	62.568954602806	464.2	105.333333333333	105.333333333333	217.133333333333	0.904	0.063	0	0.032	1.72793140289858	0.0857557532667404	-4.82818521990407	3.43073930093647	15.2634408602151	21.1	8.4	106.933333333333	41.9	13.7183870967742	5.55	19.5	106.616666666667	68.1	2.19986140484955	-1.48640796372112
CAN-02	2018	October	October2018	42.274468	9.486944	Eastern Plain	high scrubland	0.6	158	13.7305555555556	8.36666666666667	35.6534090909091	589.899337985922	26.0333333333333	2.56666666666667	23.4666666666667	10.7111111111111	21.9833333333333	21.9833333333333	7.75	1103.83333333333	225.3	30.6333333333333	62.568954602806	464.2	105.333333333333	105.333333333333	217.133333333333	0.904	0.063	0	0.032	1.72793140289858	0.0857557532667404	-4.82818521990407	3.43073930093647	18.7533333333333	22.4	10.5	66.8	26.2	20.804623655914	14.1	24.9	48.7166666666667	20.5	2.39623713579144	0.575200393779214
CAN-02	2019	April	April2019	42.274468	9.486944	Eastern Plain	high scrubland	0.6	89	13.7305555555556	8.36666666666667	35.6534090909091	589.899337985922	26.0333333333333	2.56666666666667	23.4666666666667	10.7111111111111	21.9833333333333	21.9833333333333	7.75	1103.83333333333	225.3	30.6333333333333	62.568954602806	464.2	105.333333333333	105.333333333333	217.133333333333	0.904	0.063	0	0.032	1.72793140289858	0.0857557532667404	-4.82818521990407	3.43073930093647	8.69462365591398	13.5	2.2	104.766666666667	78.5	7.9343706514864	0.1	16.1	101.033333333333	63.35	4.38690080080582	-3.77777183665105
CAN-02	2019	June	June2019	42.274468	9.486944	Eastern Plain	high scrubland	0.6	33	13.7305555555556	8.36666666666667	35.6534090909091	589.899337985922	26.0333333333333	2.56666666666667	23.4666666666667	10.7111111111111	21.9833333333333	21.9833333333333	7.75	1103.83333333333	225.3	30.6333333333333	62.568954602806	464.2	105.333333333333	105.333333333333	217.133333333333	0.904	0.063	0	0.032	1.72793140289858	0.0857557532667404	-4.82818521990407	3.43073930093647	15.2634408602151	21.1	8.4	106.933333333333	41.9	13.7183870967742	5.55	19.5	106.616666666667	68.1	2.19986140484955	-1.48640796372112
CAN-02	2019	October	October2019	42.274468	9.486944	Eastern Plain	high scrubland	0.6	138	13.7305555555556	8.36666666666667	35.6534090909091	589.899337985922	26.0333333333333	2.56666666666667	23.4666666666667	10.7111111111111	21.9833333333333	21.9833333333333	7.75	1103.83333333333	225.3	30.6333333333333	62.568954602806	464.2	105.333333333333	105.333333333333	217.133333333333	0.904	0.063	0	0.032	1.72793140289858	0.0857557532667404	-4.82818521990407	3.43073930093647	18.7533333333333	22.4	10.5	66.8	26.2	20.804623655914	14.1	24.9	48.7166666666667	20.5	2.39623713579144	0.575200393779214
CAN-02	2020	June	June2020	42.274468	9.486944	Eastern Plain	high scrubland	0.6	68	13.7305555555556	8.36666666666667	35.6534090909091	589.899337985922	26.0333333333333	2.56666666666667	23.4666666666667	10.7111111111111	21.9833333333333	21.9833333333333	7.75	1103.83333333333	225.3	30.6333333333333	62.568954602806	464.2	105.333333333333	105.333333333333	217.133333333333	0.904	0.063	0	0.032	1.72793140289858	0.0857557532667404	-4.82818521990407	3.43073930093647	15.2634408602151	21.1	8.4	106.933333333333	41.9	13.7183870967742	5.55	19.5	106.616666666667	68.1	2.19986140484955	-1.48640796372112
CAN-02	2020	October	October2020	42.274468	9.486944	Eastern Plain	high scrubland	0.6	147	13.7305555555556	8.36666666666667	35.6534090909091	589.899337985922	26.0333333333333	2.56666666666667	23.4666666666667	10.7111111111111	21.9833333333333	21.9833333333333	7.75	1103.83333333333	225.3	30.6333333333333	62.568954602806	464.2	105.333333333333	105.333333333333	217.133333333333	0.904	0.063	0	0.032	1.72793140289858	0.0857557532667404	-4.82818521990407	3.43073930093647	18.7533333333333	22.4	10.5	66.8	26.2	20.804623655914	14.1	24.9	48.7166666666667	20.5	2.39623713579144	0.575200393779214
CAST-02	2018	April	April2018	42.509366	9.175361	Balagne North	low scrubland	0.9	71	13.4791666666667	8.88611111111111	35.3090507726269	626.607478265446	26.7666666666667	1.6	25.1666666666667	10.2666666666667	22.2833333333333	22.2833333333333	7.07222222222222	898.633333333333	180.533333333333	17.9333333333333	63.4179829552275	395.1	81.8666666666667	81.8666666666667	193.133333333333	0.02	0.931	0	0.048	-3.33254068478455	-0.0108061608487537	-3.6029535269554	-0.718410119402218	8.23225806451613	12.8	1.3	70.6666666666667	37.9	7.42554079696395	-0.75	15.7	72.65	37.1	1.87310855677294	1.2556701873406
CAST-02	2018	June	June2018	42.509366	9.175361	Balagne North	low scrubland	0.9	36	13.4791666666667	8.88611111111111	35.3090507726269	626.607478265446	26.7666666666667	1.6	25.1666666666667	10.2666666666667	22.2833333333333	22.2833333333333	7.07222222222222	898.633333333333	180.533333333333	17.9333333333333	63.4179829552275	395.1	81.8666666666667	81.8666666666667	193.133333333333	0.02	0.931	0	0.048	-3.33254068478455	-0.0108061608487537	-3.6029535269554	-0.718410119402218	15.141935483871	20.4	7.1	113.433333333333	37.3	13.5326344086022	5.4	18.7	92.4	37.55	2.53300312713615	0.0976128738221213
CAST-02	2018	October	October2018	42.509366	9.175361	Balagne North	low scrubland	0.9	100	13.4791666666667	8.88611111111111	35.3090507726269	626.607478265446	26.7666666666667	1.6	25.1666666666667	10.2666666666667	22.2833333333333	22.2833333333333	7.07222222222222	898.633333333333	180.533333333333	17.9333333333333	63.4179829552275	395.1	81.8666666666667	81.8666666666667	193.133333333333	0.02	0.931	0	0.048	-3.33254068478455	-0.0108061608487537	-3.6029535269554	-0.718410119402218	18.6822222222222	21.6	9.9	48.4333333333333	20.5	20.7970250896057	13.85	24.15	33.1833333333333	13.95	2.39608782166388	2.11476912911037
CAST-02	2019	April	April2019	42.509366	9.175361	Balagne North	low scrubland	0.9	244	13.4791666666667	8.88611111111111	35.3090507726269	626.607478265446	26.7666666666667	1.6	25.1666666666667	10.2666666666667	22.2833333333333	22.2833333333333	7.07222222222222	898.633333333333	180.533333333333	17.9333333333333	63.4179829552275	395.1	81.8666666666667	81.8666666666667	193.133333333333	0.02	0.931	0	0.048	-3.33254068478455	-0.0108061608487537	-3.6029535269554	-0.718410119402218	8.23225806451613	12.8	1.3	70.6666666666667	37.9	7.42554079696395	-0.75	15.7	72.65	37.1	1.87310855677294	1.2556701873406
CAST-02	2019	June	June2019	42.509366	9.175361	Balagne North	low scrubland	0.9	15	13.4791666666667	8.88611111111111	35.3090507726269	626.607478265446	26.7666666666667	1.6	25.1666666666667	10.2666666666667	22.2833333333333	22.2833333333333	7.07222222222222	898.633333333333	180.533333333333	17.9333333333333	63.4179829552275	395.1	81.8666666666667	81.8666666666667	193.133333333333	0.02	0.931	0	0.048	-3.33254068478455	-0.0108061608487537	-3.6029535269554	-0.718410119402218	15.141935483871	20.4	7.1	113.433333333333	37.3	13.5326344086022	5.4	18.7	92.4	37.55	2.53300312713615	0.0976128738221213
CAST-02	2019	October	October2019	42.509366	9.175361	Balagne North	low scrubland	0.9	78	13.4791666666667	8.88611111111111	35.3090507726269	626.607478265446	26.7666666666667	1.6	25.1666666666667	10.2666666666667	22.2833333333333	22.2833333333333	7.07222222222222	898.633333333333	180.533333333333	17.9333333333333	63.4179829552275	395.1	81.8666666666667	81.8666666666667	193.133333333333	0.02	0.931	0	0.048	-3.33254068478455	-0.0108061608487537	-3.6029535269554	-0.718410119402218	18.6822222222222	21.6	9.9	48.4333333333333	20.5	20.7970250896057	13.85	24.15	33.1833333333333	13.95	2.39608782166388	2.11476912911037
CAST-02	2020	June	June2020	42.509366	9.175361	Balagne North	low scrubland	0.9	3	13.4791666666667	8.88611111111111	35.3090507726269	626.607478265446	26.7666666666667	1.6	25.1666666666667	10.2666666666667	22.2833333333333	22.2833333333333	7.07222222222222	898.633333333333	180.533333333333	17.9333333333333	63.4179829552275	395.1	81.8666666666667	81.8666666666667	193.133333333333	0.02	0.931	0	0.048	-3.33254068478455	-0.0108061608487537	-3.6029535269554	-0.718410119402218	15.141935483871	20.4	7.1	113.433333333333	37.3	13.5326344086022	5.4	18.7	92.4	37.55	2.53300312713615	0.0976128738221213
CAST-02	2020	October	October2020	42.509366	9.175361	Balagne North	low scrubland	0.9	112	13.4791666666667	8.88611111111111	35.3090507726269	626.607478265446	26.7666666666667	1.6	25.1666666666667	10.2666666666667	22.2833333333333	22.2833333333333	7.07222222222222	898.633333333333	180.533333333333	17.9333333333333	63.4179829552275	395.1	81.8666666666667	81.8666666666667	193.133333333333	0.02	0.931	0	0.048	-3.33254068478455	-0.0108061608487537	-3.6029535269554	-0.718410119402218	18.6822222222222	21.6	9.9	48.4333333333333	20.5	20.7970250896057	13.85	24.15	33.1833333333333	13.95	2.39608782166388	2.11476912911037
CAST-03	2018	April	April2018	42.51543	9.16911	Balagne North	high scrubland	0.05	34	13.4791666666667	8.88611111111111	35.3090507726269	626.607478265446	26.7666666666667	1.6	25.1666666666667	10.2666666666667	22.2833333333333	22.2833333333333	7.07222222222222	898.633333333333	180.533333333333	17.9333333333333	63.4179829552275	395.1	81.8666666666667	81.8666666666667	193.133333333333	0.414	0.554	0	0.031	-1.08223166842124	-0.0539288988537559	-3.6029535269554	-0.718410119402218	8.23225806451613	12.8	1.3	70.6666666666667	37.9	7.42554079696395	-0.75	15.7	72.65	37.1	1.87310855677294	1.2556701873406
CAST-03	2018	June	June2018	42.51543	9.16911	Balagne North	high scrubland	0.05	22	13.4791666666667	8.88611111111111	35.3090507726269	626.607478265446	26.7666666666667	1.6	25.1666666666667	10.2666666666667	22.2833333333333	22.2833333333333	7.07222222222222	898.633333333333	180.533333333333	17.9333333333333	63.4179829552275	395.1	81.8666666666667	81.8666666666667	193.133333333333	0.414	0.554	0	0.031	-1.08223166842124	-0.0539288988537559	-3.6029535269554	-0.718410119402218	15.141935483871	20.4	7.1	113.433333333333	37.3	13.5326344086022	5.4	18.7	92.4	37.55	2.53300312713615	0.0976128738221213
CAST-03	2018	October	October2018	42.51543	9.16911	Balagne North	high scrubland	0.05	5	13.4791666666667	8.88611111111111	35.3090507726269	626.607478265446	26.7666666666667	1.6	25.1666666666667	10.2666666666667	22.2833333333333	22.2833333333333	7.07222222222222	898.633333333333	180.533333333333	17.9333333333333	63.4179829552275	395.1	81.8666666666667	81.8666666666667	193.133333333333	0.414	0.554	0	0.031	-1.08223166842124	-0.0539288988537559	-3.6029535269554	-0.718410119402218	18.6822222222222	21.6	9.9	48.4333333333333	20.5	20.7970250896057	13.85	24.15	33.1833333333333	13.95	2.39608782166388	2.11476912911037
CAST-03	2019	April	April2019	42.51543	9.16911	Balagne North	high scrubland	0.05	131	13.4791666666667	8.88611111111111	35.3090507726269	626.607478265446	26.7666666666667	1.6	25.1666666666667	10.2666666666667	22.2833333333333	22.2833333333333	7.07222222222222	898.633333333333	180.533333333333	17.9333333333333	63.4179829552275	395.1	81.8666666666667	81.8666666666667	193.133333333333	0.414	0.554	0	0.031	-1.08223166842124	-0.0539288988537559	-3.6029535269554	-0.718410119402218	8.23225806451613	12.8	1.3	70.6666666666667	37.9	7.42554079696395	-0.75	15.7	72.65	37.1	1.87310855677294	1.2556701873406
CAST-03	2019	June	June2019	42.51543	9.16911	Balagne North	high scrubland	0.05	13	13.4791666666667	8.88611111111111	35.3090507726269	626.607478265446	26.7666666666667	1.6	25.1666666666667	10.2666666666667	22.2833333333333	22.2833333333333	7.07222222222222	898.633333333333	180.533333333333	17.9333333333333	63.4179829552275	395.1	81.8666666666667	81.8666666666667	193.133333333333	0.414	0.554	0	0.031	-1.08223166842124	-0.0539288988537559	-3.6029535269554	-0.718410119402218	15.141935483871	20.4	7.1	113.433333333333	37.3	13.5326344086022	5.4	18.7	92.4	37.55	2.53300312713615	0.0976128738221213
CAST-03	2019	October	October2019	42.51543	9.16911	Balagne North	high scrubland	0.05	9	13.4791666666667	8.88611111111111	35.3090507726269	626.607478265446	26.7666666666667	1.6	25.1666666666667	10.2666666666667	22.2833333333333	22.2833333333333	7.07222222222222	898.633333333333	180.533333333333	17.9333333333333	63.4179829552275	395.1	81.8666666666667	81.8666666666667	193.133333333333	0.414	0.554	0	0.031	-1.08223166842124	-0.0539288988537559	-3.6029535269554	-0.718410119402218	18.6822222222222	21.6	9.9	48.4333333333333	20.5	20.7970250896057	13.85	24.15	33.1833333333333	13.95	2.39608782166388	2.11476912911037
CAST-03	2020	June	June2020	42.51543	9.16911	Balagne North	high scrubland	0.05	17	13.4791666666667	8.88611111111111	35.3090507726269	626.607478265446	26.7666666666667	1.6	25.1666666666667	10.2666666666667	22.2833333333333	22.2833333333333	7.07222222222222	898.633333333333	180.533333333333	17.9333333333333	63.4179829552275	395.1	81.8666666666667	81.8666666666667	193.133333333333	0.414	0.554	0	0.031	-1.08223166842124	-0.0539288988537559	-3.6029535269554	-0.718410119402218	15.141935483871	20.4	7.1	113.433333333333	37.3	13.5326344086022	5.4	18.7	92.4	37.55	2.53300312713615	0.0976128738221213
CAST-03	2020	October	October2020	42.51543	9.16911	Balagne North	high scrubland	0.05	10	13.4791666666667	8.88611111111111	35.3090507726269	626.607478265446	26.7666666666667	1.6	25.1666666666667	10.2666666666667	22.2833333333333	22.2833333333333	7.07222222222222	898.633333333333	180.533333333333	17.9333333333333	63.4179829552275	395.1	81.8666666666667	81.8666666666667	193.133333333333	0.414	0.554	0	0.031	-1.08223166842124	-0.0539288988537559	-3.6029535269554	-0.718410119402218	18.6822222222222	21.6	9.9	48.4333333333333	20.5	20.7970250896057	13.85	24.15	33.1833333333333	13.95	2.39608782166388	2.11476912911037
CORT-01	2018	April	April2018	42.29041	9.132325	Corte Region	high scrubland	0.3	49	12.5111111111111	9.63888888888889	35.6555692560625	649.045660458699	26.8	-0.233333333333333	27.0333333333333	9.23333333333333	21.6111111111111	21.6111111111111	5.82222222222222	1037.3	208.866666666667	20.8666666666667	63.6676455668078	457	94.6	94.6	216.833333333333	0.512	0.409	0	0.077	-0.49338339669589	0.374414246979032	-7.08857446566557	-0.94759201921366	6.97634408602151	12.7	-1.2	81.1666666666667	43.6	6.35228969006958	-3.7	14.15	83.6166666666667	42.7	4.47246218146023	1.39940486907008
CORT-01	2018	June	June2018	42.29041	9.132325	Corte Region	high scrubland	0.3	52	12.5111111111111	9.63888888888889	35.6555692560625	649.045660458699	26.8	-0.233333333333333	27.0333333333333	9.23333333333333	21.6111111111111	21.6111111111111	5.82222222222222	1037.3	208.866666666667	20.8666666666667	63.6676455668078	457	94.6	94.6	216.833333333333	0.512	0.409	0	0.077	-0.49338339669589	0.374414246979032	-7.08857446566557	-0.94759201921366	13.6795698924731	20.6	4.4	130.833333333333	43.1	12.3681182795699	3.6	18.9	106.516666666667	43.4	4.66874387137683	0.180508610928577
CORT-01	2018	October	October2018	42.29041	9.132325	Corte Region	high scrubland	0.3	101	12.5111111111111	9.63888888888889	35.6555692560625	649.045660458699	26.8	-0.233333333333333	27.0333333333333	9.23333333333333	21.6111111111111	21.6111111111111	5.82222222222222	1037.3	208.866666666667	20.8666666666667	63.6676455668078	457	94.6	94.6	216.833333333333	0.512	0.409	0	0.077	-0.49338339669589	0.374414246979032	-7.08857446566557	-0.94759201921366	18.1066666666667	21.9	7.6	55.8333333333333	23.6	20.261935483871	12.2	24.9	38.35	16.1	3.39695452610313	1.95911785897497
CORT-01	2019	April	April2019	42.29041	9.132325	Corte Region	high scrubland	0.3	70	12.5111111111111	9.63888888888889	35.6555692560625	649.045660458699	26.8	-0.233333333333333	27.0333333333333	9.23333333333333	21.6111111111111	21.6111111111111	5.82222222222222	1037.3	208.866666666667	20.8666666666667	63.6676455668078	457	94.6	94.6	216.833333333333	0.512	0.409	0	0.077	-0.49338339669589	0.374414246979032	-7.08857446566557	-0.94759201921366	6.97634408602151	12.7	-1.2	81.1666666666667	43.6	6.35228969006958	-3.7	14.15	83.6166666666667	42.7	4.47246218146023	1.39940486907008
CORT-01	2019	June	June2019	42.29041	9.132325	Corte Region	high scrubland	0.3	4	12.5111111111111	9.63888888888889	35.6555692560625	649.045660458699	26.8	-0.233333333333333	27.0333333333333	9.23333333333333	21.6111111111111	21.6111111111111	5.82222222222222	1037.3	208.866666666667	20.8666666666667	63.6676455668078	457	94.6	94.6	216.833333333333	0.512	0.409	0	0.077	-0.49338339669589	0.374414246979032	-7.08857446566557	-0.94759201921366	13.6795698924731	20.6	4.4	130.833333333333	43.1	12.3681182795699	3.6	18.9	106.516666666667	43.4	4.66874387137683	0.180508610928577
CORT-01	2019	October	October2019	42.29041	9.132325	Corte Region	high scrubland	0.3	129	12.5111111111111	9.63888888888889	35.6555692560625	649.045660458699	26.8	-0.233333333333333	27.0333333333333	9.23333333333333	21.6111111111111	21.6111111111111	5.82222222222222	1037.3	208.866666666667	20.8666666666667	63.6676455668078	457	94.6	94.6	216.833333333333	0.512	0.409	0	0.077	-0.49338339669589	0.374414246979032	-7.08857446566557	-0.94759201921366	18.1066666666667	21.9	7.6	55.8333333333333	23.6	20.261935483871	12.2	24.9	38.35	16.1	3.39695452610313	1.95911785897497
CORT-01	2020	June	June2020	42.29041	9.132325	Corte Region	high scrubland	0.3	21	12.5111111111111	9.63888888888889	35.6555692560625	649.045660458699	26.8	-0.233333333333333	27.0333333333333	9.23333333333333	21.6111111111111	21.6111111111111	5.82222222222222	1037.3	208.866666666667	20.8666666666667	63.6676455668078	457	94.6	94.6	216.833333333333	0.512	0.409	0	0.077	-0.49338339669589	0.374414246979032	-7.08857446566557	-0.94759201921366	13.6795698924731	20.6	4.4	130.833333333333	43.1	12.3681182795699	3.6	18.9	106.516666666667	43.4	4.66874387137683	0.180508610928577
CORT-01	2020	October	October2020	42.29041	9.132325	Corte Region	high scrubland	0.3	172	12.5111111111111	9.63888888888889	35.6555692560625	649.045660458699	26.8	-0.233333333333333	27.0333333333333	9.23333333333333	21.6111111111111	21.6111111111111	5.82222222222222	1037.3	208.866666666667	20.8666666666667	63.6676455668078	457	94.6	94.6	216.833333333333	0.512	0.409	0	0.077	-0.49338339669589	0.374414246979032	-7.08857446566557	-0.94759201921366	18.1066666666667	21.9	7.6	55.8333333333333	23.6	20.261935483871	12.2	24.9	38.35	16.1	3.39695452610313	1.95911785897497
ERS-02	2018	April	April2018	42.98308	9.3952	Corsican Cape	high scrubland	0.7	41	16.8541666666667	7.34722222222222	32.7027695351138	579.204053731141	28.3333333333333	5.86666666666667	22.4666666666667	14.5777777777778	24.6333333333333	24.6333333333333	10.5722222222222	861.5	159.466666666667	15	60.6699250608442	383.566666666667	84.8666666666667	84.8666666666667	192.366666666667	0.829	0.153	0	0.016	1.29244810175989	-0.073434089300628	2.86540294737717	3.46308326110063	11.3666666666667	14.9	5.8	69.7	22.6	10.6750980392157	3.4	16.6	78.95	31.6	-1.97508732537113	-0.75167341903841
ERS-02	2018	June	June2018	42.98308	9.3952	Corsican Cape	high scrubland	0.7	35	16.8541666666667	7.34722222222222	32.7027695351138	579.204053731141	28.3333333333333	5.86666666666667	22.4666666666667	14.5777777777778	24.6333333333333	24.6333333333333	10.5722222222222	861.5	159.466666666667	15	60.6699250608442	383.566666666667	84.8666666666667	84.8666666666667	192.366666666667	0.829	0.153	0	0.016	1.29244810175989	-0.073434089300628	2.86540294737717	3.46308326110063	17.4290322580645	22.5	10.7	97.7333333333333	26.7	16.0228494623656	9.75	20.9	76.1	26.35	-2.82196781864369	-0.775392533627786
ERS-02	2018	October	October2018	42.98308	9.3952	Corsican Cape	high scrubland	0.7	177	16.8541666666667	7.34722222222222	32.7027695351138	579.204053731141	28.3333333333333	5.86666666666667	22.4666666666667	14.5777777777778	24.6333333333333	24.6333333333333	10.5722222222222	861.5	159.466666666667	15	60.6699250608442	383.566666666667	84.8666666666667	84.8666666666667	192.366666666667	0.829	0.153	0	0.016	1.29244810175989	-0.073434089300628	2.86540294737717	3.46308326110063	22.4222222222222	27	14.2	48.5	37.6	24.2428315412186	17.7	28	31.75	28.1	-3.42122646678946	-0.763299569943787
ERS-02	2019	April	April2019	42.98308	9.3952	Corsican Cape	high scrubland	0.7	504	16.8541666666667	7.34722222222222	32.7027695351138	579.204053731141	28.3333333333333	5.86666666666667	22.4666666666667	14.5777777777778	24.6333333333333	24.6333333333333	10.5722222222222	861.5	159.466666666667	15	60.6699250608442	383.566666666667	84.8666666666667	84.8666666666667	192.366666666667	0.829	0.153	0	0.016	1.29244810175989	-0.073434089300628	2.86540294737717	3.46308326110063	11.3666666666667	14.9	5.8	69.7	22.6	10.6750980392157	3.4	16.6	78.95	31.6	-1.97508732537113	-0.75167341903841
ERS-02	2019	June	June2019	42.98308	9.3952	Corsican Cape	high scrubland	0.7	78	16.8541666666667	7.34722222222222	32.7027695351138	579.204053731141	28.3333333333333	5.86666666666667	22.4666666666667	14.5777777777778	24.6333333333333	24.6333333333333	10.5722222222222	861.5	159.466666666667	15	60.6699250608442	383.566666666667	84.8666666666667	84.8666666666667	192.366666666667	0.829	0.153	0	0.016	1.29244810175989	-0.073434089300628	2.86540294737717	3.46308326110063	17.4290322580645	22.5	10.7	97.7333333333333	26.7	16.0228494623656	9.75	20.9	76.1	26.35	-2.82196781864369	-0.775392533627786
ERS-02	2019	October	October2019	42.98308	9.3952	Corsican Cape	high scrubland	0.7	217	16.8541666666667	7.34722222222222	32.7027695351138	579.204053731141	28.3333333333333	5.86666666666667	22.4666666666667	14.5777777777778	24.6333333333333	24.6333333333333	10.5722222222222	861.5	159.466666666667	15	60.6699250608442	383.566666666667	84.8666666666667	84.8666666666667	192.366666666667	0.829	0.153	0	0.016	1.29244810175989	-0.073434089300628	2.86540294737717	3.46308326110063	22.4222222222222	27	14.2	48.5	37.6	24.2428315412186	17.7	28	31.75	28.1	-3.42122646678946	-0.763299569943787
ERS-02	2020	June	June2020	42.98308	9.3952	Corsican Cape	high scrubland	0.7	27	16.8541666666667	7.34722222222222	32.7027695351138	579.204053731141	28.3333333333333	5.86666666666667	22.4666666666667	14.5777777777778	24.6333333333333	24.6333333333333	10.5722222222222	861.5	159.466666666667	15	60.6699250608442	383.566666666667	84.8666666666667	84.8666666666667	192.366666666667	0.829	0.153	0	0.016	1.29244810175989	-0.073434089300628	2.86540294737717	3.46308326110063	17.4290322580645	22.5	10.7	97.7333333333333	26.7	16.0228494623656	9.75	20.9	76.1	26.35	-2.82196781864369	-0.775392533627786
ERS-02	2020	October	October2020	42.98308	9.3952	Corsican Cape	high scrubland	0.7	44	16.8541666666667	7.34722222222222	32.7027695351138	579.204053731141	28.3333333333333	5.86666666666667	22.4666666666667	14.5777777777778	24.6333333333333	24.6333333333333	10.5722222222222	861.5	159.466666666667	15	60.6699250608442	383.566666666667	84.8666666666667	84.8666666666667	192.366666666667	0.829	0.153	0	0.016	1.29244810175989	-0.073434089300628	2.86540294737717	3.46308326110063	22.4222222222222	27	14.2	48.5	37.6	24.2428315412186	17.7	28	31.75	28.1	-3.42122646678946	-0.763299569943787
ERS-04	2018	April	April2018	42.982979	9.394307	Corsican Cape	high scrubland	0.01	0	16.8541666666667	7.34722222222222	32.7027695351138	579.204053731141	28.3333333333333	5.86666666666667	22.4666666666667	14.5777777777778	24.6333333333333	24.6333333333333	10.5722222222222	861.5	159.466666666667	15	60.6699250608442	383.566666666667	84.8666666666667	84.8666666666667	192.366666666667	0.852	0.131	0	0.015	1.42380734478837	-0.076017883265888	2.86540294737717	3.46308326110063	11.3666666666667	14.9	5.8	69.7	22.6	10.6750980392157	3.4	16.6	78.95	31.6	-1.97508732537113	-0.75167341903841
ERS-04	2018	June	June2018	42.982979	9.394307	Corsican Cape	high scrubland	0.01	1	16.8541666666667	7.34722222222222	32.7027695351138	579.204053731141	28.3333333333333	5.86666666666667	22.4666666666667	14.5777777777778	24.6333333333333	24.6333333333333	10.5722222222222	861.5	159.466666666667	15	60.6699250608442	383.566666666667	84.8666666666667	84.8666666666667	192.366666666667	0.852	0.131	0	0.015	1.42380734478837	-0.076017883265888	2.86540294737717	3.46308326110063	17.4290322580645	22.5	10.7	97.7333333333333	26.7	16.0228494623656	9.75	20.9	76.1	26.35	-2.82196781864369	-0.775392533627786
ERS-04	2018	October	October2018	42.982979	9.394307	Corsican Cape	high scrubland	0.01	0	16.8541666666667	7.34722222222222	32.7027695351138	579.204053731141	28.3333333333333	5.86666666666667	22.4666666666667	14.5777777777778	24.6333333333333	24.6333333333333	10.5722222222222	861.5	159.466666666667	15	60.6699250608442	383.566666666667	84.8666666666667	84.8666666666667	192.366666666667	0.852	0.131	0	0.015	1.42380734478837	-0.076017883265888	2.86540294737717	3.46308326110063	22.4222222222222	27	14.2	48.5	37.6	24.2428315412186	17.7	28	31.75	28.1	-3.42122646678946	-0.763299569943787
ERS-04	2019	April	April2019	42.982979	9.394307	Corsican Cape	high scrubland	0.01	51	16.8541666666667	7.34722222222222	32.7027695351138	579.204053731141	28.3333333333333	5.86666666666667	22.4666666666667	14.5777777777778	24.6333333333333	24.6333333333333	10.5722222222222	861.5	159.466666666667	15	60.6699250608442	383.566666666667	84.8666666666667	84.8666666666667	192.366666666667	0.852	0.131	0	0.015	1.42380734478837	-0.076017883265888	2.86540294737717	3.46308326110063	11.3666666666667	14.9	5.8	69.7	22.6	10.6750980392157	3.4	16.6	78.95	31.6	-1.97508732537113	-0.75167341903841
ERS-04	2019	June	June2019	42.982979	9.394307	Corsican Cape	high scrubland	0.01	0	16.8541666666667	7.34722222222222	32.7027695351138	579.204053731141	28.3333333333333	5.86666666666667	22.4666666666667	14.5777777777778	24.6333333333333	24.6333333333333	10.5722222222222	861.5	159.466666666667	15	60.6699250608442	383.566666666667	84.8666666666667	84.8666666666667	192.366666666667	0.852	0.131	0	0.015	1.42380734478837	-0.076017883265888	2.86540294737717	3.46308326110063	17.4290322580645	22.5	10.7	97.7333333333333	26.7	16.0228494623656	9.75	20.9	76.1	26.35	-2.82196781864369	-0.775392533627786
ERS-04	2019	October	October2019	42.982979	9.394307	Corsican Cape	high scrubland	0.01	0	16.8541666666667	7.34722222222222	32.7027695351138	579.204053731141	28.3333333333333	5.86666666666667	22.4666666666667	14.5777777777778	24.6333333333333	24.6333333333333	10.5722222222222	861.5	159.466666666667	15	60.6699250608442	383.566666666667	84.8666666666667	84.8666666666667	192.366666666667	0.852	0.131	0	0.015	1.42380734478837	-0.076017883265888	2.86540294737717	3.46308326110063	22.4222222222222	27	14.2	48.5	37.6	24.2428315412186	17.7	28	31.75	28.1	-3.42122646678946	-0.763299569943787
ERS-04	2020	June	June2020	42.982979	9.394307	Corsican Cape	high scrubland	0.01	2	16.8541666666667	7.34722222222222	32.7027695351138	579.204053731141	28.3333333333333	5.86666666666667	22.4666666666667	14.5777777777778	24.6333333333333	24.6333333333333	10.5722222222222	861.5	159.466666666667	15	60.6699250608442	383.566666666667	84.8666666666667	84.8666666666667	192.366666666667	0.852	0.131	0	0.015	1.42380734478837	-0.076017883265888	2.86540294737717	3.46308326110063	17.4290322580645	22.5	10.7	97.7333333333333	26.7	16.0228494623656	9.75	20.9	76.1	26.35	-2.82196781864369	-0.775392533627786
ERS-04	2020	October	October2020	42.982979	9.394307	Corsican Cape	high scrubland	0.01	0	16.8541666666667	7.34722222222222	32.7027695351138	579.204053731141	28.3333333333333	5.86666666666667	22.4666666666667	14.5777777777778	24.6333333333333	24.6333333333333	10.5722222222222	861.5	159.466666666667	15	60.6699250608442	383.566666666667	84.8666666666667	84.8666666666667	192.366666666667	0.852	0.131	0	0.015	1.42380734478837	-0.076017883265888	2.86540294737717	3.46308326110063	22.4222222222222	27	14.2	48.5	37.6	24.2428315412186	17.7	28	31.75	28.1	-3.42122646678946	-0.763299569943787
ERS-05	2018	April	April2018	42.983693	9.394608	Corsican Cape	high scrubland	0.7	121	16.8541666666667	7.34722222222222	32.7027695351138	579.204053731141	28.3333333333333	5.86666666666667	22.4666666666667	14.5777777777778	24.6333333333333	24.6333333333333	10.5722222222222	861.5	159.466666666667	15	60.6699250608442	383.566666666667	84.8666666666667	84.8666666666667	192.366666666667	0.803	0.18	0	0.016	1.14045128856792	-0.0809266704012115	2.86540294737717	3.46308326110063	11.3666666666667	14.9	5.8	69.7	22.6	10.6750980392157	3.4	16.6	78.95	31.6	-1.97508732537113	-0.75167341903841
ERS-05	2018	June	June2018	42.983693	9.394608	Corsican Cape	high scrubland	0.7	50	16.8541666666667	7.34722222222222	32.7027695351138	579.204053731141	28.3333333333333	5.86666666666667	22.4666666666667	14.5777777777778	24.6333333333333	24.6333333333333	10.5722222222222	861.5	159.466666666667	15	60.6699250608442	383.566666666667	84.8666666666667	84.8666666666667	192.366666666667	0.803	0.18	0	0.016	1.14045128856792	-0.0809266704012115	2.86540294737717	3.46308326110063	17.4290322580645	22.5	10.7	97.7333333333333	26.7	16.0228494623656	9.75	20.9	76.1	26.35	-2.82196781864369	-0.775392533627786
ERS-05	2018	October	October2018	42.983693	9.394608	Corsican Cape	high scrubland	0.7	287	16.8541666666667	7.34722222222222	32.7027695351138	579.204053731141	28.3333333333333	5.86666666666667	22.4666666666667	14.5777777777778	24.6333333333333	24.6333333333333	10.5722222222222	861.5	159.466666666667	15	60.6699250608442	383.566666666667	84.8666666666667	84.8666666666667	192.366666666667	0.803	0.18	0	0.016	1.14045128856792	-0.0809266704012115	2.86540294737717	3.46308326110063	22.4222222222222	27	14.2	48.5	37.6	24.2428315412186	17.7	28	31.75	28.1	-3.42122646678946	-0.763299569943787
ERS-05	2019	April	April2019	42.983693	9.394608	Corsican Cape	high scrubland	0.7	1099	16.8541666666667	7.34722222222222	32.7027695351138	579.204053731141	28.3333333333333	5.86666666666667	22.4666666666667	14.5777777777778	24.6333333333333	24.6333333333333	10.5722222222222	861.5	159.466666666667	15	60.6699250608442	383.566666666667	84.8666666666667	84.8666666666667	192.366666666667	0.803	0.18	0	0.016	1.14045128856792	-0.0809266704012115	2.86540294737717	3.46308326110063	11.3666666666667	14.9	5.8	69.7	22.6	10.6750980392157	3.4	16.6	78.95	31.6	-1.97508732537113	-0.75167341903841
ERS-05	2019	June	June2019	42.983693	9.394608	Corsican Cape	high scrubland	0.7	75	16.8541666666667	7.34722222222222	32.7027695351138	579.204053731141	28.3333333333333	5.86666666666667	22.4666666666667	14.5777777777778	24.6333333333333	24.6333333333333	10.5722222222222	861.5	159.466666666667	15	60.6699250608442	383.566666666667	84.8666666666667	84.8666666666667	192.366666666667	0.803	0.18	0	0.016	1.14045128856792	-0.0809266704012115	2.86540294737717	3.46308326110063	17.4290322580645	22.5	10.7	97.7333333333333	26.7	16.0228494623656	9.75	20.9	76.1	26.35	-2.82196781864369	-0.775392533627786
ERS-05	2019	October	October2019	42.983693	9.394608	Corsican Cape	high scrubland	0.7	228	16.8541666666667	7.34722222222222	32.7027695351138	579.204053731141	28.3333333333333	5.86666666666667	22.4666666666667	14.5777777777778	24.6333333333333	24.6333333333333	10.5722222222222	861.5	159.466666666667	15	60.6699250608442	383.566666666667	84.8666666666667	84.8666666666667	192.366666666667	0.803	0.18	0	0.016	1.14045128856792	-0.0809266704012115	2.86540294737717	3.46308326110063	22.4222222222222	27	14.2	48.5	37.6	24.2428315412186	17.7	28	31.75	28.1	-3.42122646678946	-0.763299569943787
ERS-05	2020	June	June2020	42.983693	9.394608	Corsican Cape	high scrubland	0.7	24	16.8541666666667	7.34722222222222	32.7027695351138	579.204053731141	28.3333333333333	5.86666666666667	22.4666666666667	14.5777777777778	24.6333333333333	24.6333333333333	10.5722222222222	861.5	159.466666666667	15	60.6699250608442	383.566666666667	84.8666666666667	84.8666666666667	192.366666666667	0.803	0.18	0	0.016	1.14045128856792	-0.0809266704012115	2.86540294737717	3.46308326110063	17.4290322580645	22.5	10.7	97.7333333333333	26.7	16.0228494623656	9.75	20.9	76.1	26.35	-2.82196781864369	-0.775392533627786
ERS-05	2020	October	October2020	42.983693	9.394608	Corsican Cape	high scrubland	0.7	46	16.8541666666667	7.34722222222222	32.7027695351138	579.204053731141	28.3333333333333	5.86666666666667	22.4666666666667	14.5777777777778	24.6333333333333	24.6333333333333	10.5722222222222	861.5	159.466666666667	15	60.6699250608442	383.566666666667	84.8666666666667	84.8666666666667	192.366666666667	0.803	0.18	0	0.016	1.14045128856792	-0.0809266704012115	2.86540294737717	3.46308326110063	22.4222222222222	27	14.2	48.5	37.6	24.2428315412186	17.7	28	31.75	28.1	-3.42122646678946	-0.763299569943787
ERS-09	2018	April	April2018	42.974722	9.363815	Corsican Cape	low scrubland	0.2	7	16.7805555555556	7.37222222222222	32.7654320987654	579.805276148086	28.3	5.8	22.5	14.4833333333333	24.5722222222222	24.5722222222222	10.5	867.266666666667	160.466666666667	15.1333333333333	60.6321208301891	386.033333333333	85.4666666666667	85.4666666666667	193.7	0.535	0.455	0	0.01	-0.402295484488981	-0.205478206519456	2.68698991403666	3.45787816237431	11.2978494623656	14.8	5.6	70.1333333333333	22.8	10.6018659076534	3.25	16.5	79.4666666666667	31.85	-1.80532331900507	-0.706167316802524
ERS-09	2018	June	June2018	42.974722	9.363815	Corsican Cape	low scrubland	0.2	7	16.7805555555556	7.37222222222222	32.7654320987654	579.805276148086	28.3	5.8	22.5	14.4833333333333	24.5722222222222	24.5722222222222	10.5	867.266666666667	160.466666666667	15.1333333333333	60.6321208301891	386.033333333333	85.4666666666667	85.4666666666667	193.7	0.535	0.455	0	0.01	-0.402295484488981	-0.205478206519456	2.68698991403666	3.45787816237431	17.352688172043	22.5	10.6	98.3666666666667	26.8	15.9513440860215	9.65	20.85	76.65	26.5	-2.70315079143991	-0.747049119135106
ERS-09	2018	October	October2018	42.974722	9.363815	Corsican Cape	low scrubland	0.2	30	16.7805555555556	7.37222222222222	32.7654320987654	579.805276148086	28.3	5.8	22.5	14.4833333333333	24.5722222222222	24.5722222222222	10.5	867.266666666667	160.466666666667	15.1333333333333	60.6321208301891	386.033333333333	85.4666666666667	85.4666666666667	193.7	0.535	0.455	0	0.01	-0.402295484488981	-0.205478206519456	2.68698991403666	3.45787816237431	22.3588888888889	27	14.1	48.7666666666667	37.8	24.1751433691756	17.6	28	31.95	28.25	-3.33696588112902	-0.75586088156863
ERS-09	2019	April	April2019	42.974722	9.363815	Corsican Cape	low scrubland	0.2	230	16.7805555555556	7.37222222222222	32.7654320987654	579.805276148086	28.3	5.8	22.5	14.4833333333333	24.5722222222222	24.5722222222222	10.5	867.266666666667	160.466666666667	15.1333333333333	60.6321208301891	386.033333333333	85.4666666666667	85.4666666666667	193.7	0.535	0.455	0	0.01	-0.402295484488981	-0.205478206519456	2.68698991403666	3.45787816237431	11.2978494623656	14.8	5.6	70.1333333333333	22.8	10.6018659076534	3.25	16.5	79.4666666666667	31.85	-1.80532331900507	-0.706167316802524
ERS-09	2019	June	June2019	42.974722	9.363815	Corsican Cape	low scrubland	0.2	1	16.7805555555556	7.37222222222222	32.7654320987654	579.805276148086	28.3	5.8	22.5	14.4833333333333	24.5722222222222	24.5722222222222	10.5	867.266666666667	160.466666666667	15.1333333333333	60.6321208301891	386.033333333333	85.4666666666667	85.4666666666667	193.7	0.535	0.455	0	0.01	-0.402295484488981	-0.205478206519456	2.68698991403666	3.45787816237431	17.352688172043	22.5	10.6	98.3666666666667	26.8	15.9513440860215	9.65	20.85	76.65	26.5	-2.70315079143991	-0.747049119135106
ERS-09	2019	October	October2019	42.974722	9.363815	Corsican Cape	low scrubland	0.2	45	16.7805555555556	7.37222222222222	32.7654320987654	579.805276148086	28.3	5.8	22.5	14.4833333333333	24.5722222222222	24.5722222222222	10.5	867.266666666667	160.466666666667	15.1333333333333	60.6321208301891	386.033333333333	85.4666666666667	85.4666666666667	193.7	0.535	0.455	0	0.01	-0.402295484488981	-0.205478206519456	2.68698991403666	3.45787816237431	22.3588888888889	27	14.1	48.7666666666667	37.8	24.1751433691756	17.6	28	31.95	28.25	-3.33696588112902	-0.75586088156863
ERS-09	2020	June	June2020	42.974722	9.363815	Corsican Cape	low scrubland	0.2	1	16.7805555555556	7.37222222222222	32.7654320987654	579.805276148086	28.3	5.8	22.5	14.4833333333333	24.5722222222222	24.5722222222222	10.5	867.266666666667	160.466666666667	15.1333333333333	60.6321208301891	386.033333333333	85.4666666666667	85.4666666666667	193.7	0.535	0.455	0	0.01	-0.402295484488981	-0.205478206519456	2.68698991403666	3.45787816237431	17.352688172043	22.5	10.6	98.3666666666667	26.8	15.9513440860215	9.65	20.85	76.65	26.5	-2.70315079143991	-0.747049119135106
ERS-09	2020	October	October2020	42.974722	9.363815	Corsican Cape	low scrubland	0.2	14	16.7805555555556	7.37222222222222	32.7654320987654	579.805276148086	28.3	5.8	22.5	14.4833333333333	24.5722222222222	24.5722222222222	10.5	867.266666666667	160.466666666667	15.1333333333333	60.6321208301891	386.033333333333	85.4666666666667	85.4666666666667	193.7	0.535	0.455	0	0.01	-0.402295484488981	-0.205478206519456	2.68698991403666	3.45787816237431	22.3588888888889	27	14.1	48.7666666666667	37.8	24.1751433691756	17.6	28	31.95	28.25	-3.33696588112902	-0.75586088156863
ERS-10	2018	April	April2018	42.975119	9.36504	Corsican Cape	low scrubland	0.3	32	16.7805555555556	7.37222222222222	32.7654320987654	579.805276148086	28.3	5.8	22.5	14.4833333333333	24.5722222222222	24.5722222222222	10.5	867.266666666667	160.466666666667	15.1333333333333	60.6321208301891	386.033333333333	85.4666666666667	85.4666666666667	193.7	0.548	0.439	0	0.012	-0.323796423682428	-0.18399868403977	2.68698991403666	3.45787816237431	11.2978494623656	14.8	5.6	70.1333333333333	22.8	10.6018659076534	3.25	16.5	79.4666666666667	31.85	-1.80532331900507	-0.706167316802524
ERS-10	2018	June	June2018	42.975119	9.36504	Corsican Cape	low scrubland	0.3	52	16.7805555555556	7.37222222222222	32.7654320987654	579.805276148086	28.3	5.8	22.5	14.4833333333333	24.5722222222222	24.5722222222222	10.5	867.266666666667	160.466666666667	15.1333333333333	60.6321208301891	386.033333333333	85.4666666666667	85.4666666666667	193.7	0.548	0.439	0	0.012	-0.323796423682428	-0.18399868403977	2.68698991403666	3.45787816237431	17.352688172043	22.5	10.6	98.3666666666667	26.8	15.9513440860215	9.65	20.85	76.65	26.5	-2.70315079143991	-0.747049119135106
ERS-10	2018	October	October2018	42.975119	9.36504	Corsican Cape	low scrubland	0.3	119	16.7805555555556	7.37222222222222	32.7654320987654	579.805276148086	28.3	5.8	22.5	14.4833333333333	24.5722222222222	24.5722222222222	10.5	867.266666666667	160.466666666667	15.1333333333333	60.6321208301891	386.033333333333	85.4666666666667	85.4666666666667	193.7	0.548	0.439	0	0.012	-0.323796423682428	-0.18399868403977	2.68698991403666	3.45787816237431	22.3588888888889	27	14.1	48.7666666666667	37.8	24.1751433691756	17.6	28	31.95	28.25	-3.33696588112902	-0.75586088156863
ERS-10	2019	April	April2019	42.975119	9.36504	Corsican Cape	low scrubland	0	17	16.7805555555556	7.37222222222222	32.7654320987654	579.805276148086	28.3	5.8	22.5	14.4833333333333	24.5722222222222	24.5722222222222	10.5	867.266666666667	160.466666666667	15.1333333333333	60.6321208301891	386.033333333333	85.4666666666667	85.4666666666667	193.7	0.548	0.439	0	0.012	-0.323796423682428	-0.18399868403977	2.68698991403666	3.45787816237431	11.2978494623656	14.8	5.6	70.1333333333333	22.8	10.6018659076534	3.25	16.5	79.4666666666667	31.85	-1.80532331900507	-0.706167316802524
ERS-10	2019	June	June2019	42.975119	9.36504	Corsican Cape	low scrubland	0.05	3	16.7805555555556	7.37222222222222	32.7654320987654	579.805276148086	28.3	5.8	22.5	14.4833333333333	24.5722222222222	24.5722222222222	10.5	867.266666666667	160.466666666667	15.1333333333333	60.6321208301891	386.033333333333	85.4666666666667	85.4666666666667	193.7	0.548	0.439	0	0.012	-0.323796423682428	-0.18399868403977	2.68698991403666	3.45787816237431	17.352688172043	22.5	10.6	98.3666666666667	26.8	15.9513440860215	9.65	20.85	76.65	26.5	-2.70315079143991	-0.747049119135106
ERS-10	2019	October	October2019	42.975119	9.36504	Corsican Cape	low scrubland	0.06	86	16.7805555555556	7.37222222222222	32.7654320987654	579.805276148086	28.3	5.8	22.5	14.4833333333333	24.5722222222222	24.5722222222222	10.5	867.266666666667	160.466666666667	15.1333333333333	60.6321208301891	386.033333333333	85.4666666666667	85.4666666666667	193.7	0.548	0.439	0	0.012	-0.323796423682428	-0.18399868403977	2.68698991403666	3.45787816237431	22.3588888888889	27	14.1	48.7666666666667	37.8	24.1751433691756	17.6	28	31.95	28.25	-3.33696588112902	-0.75586088156863
ERS-10	2020	June	June2020	42.975119	9.36504	Corsican Cape	low scrubland	0.175	20	16.7805555555556	7.37222222222222	32.7654320987654	579.805276148086	28.3	5.8	22.5	14.4833333333333	24.5722222222222	24.5722222222222	10.5	867.266666666667	160.466666666667	15.1333333333333	60.6321208301891	386.033333333333	85.4666666666667	85.4666666666667	193.7	0.548	0.439	0	0.012	-0.323796423682428	-0.18399868403977	2.68698991403666	3.45787816237431	17.352688172043	22.5	10.6	98.3666666666667	26.8	15.9513440860215	9.65	20.85	76.65	26.5	-2.70315079143991	-0.747049119135106
ERS-10	2020	October	October2020	42.975119	9.36504	Corsican Cape	low scrubland	0.3	138	16.7805555555556	7.37222222222222	32.7654320987654	579.805276148086	28.3	5.8	22.5	14.4833333333333	24.5722222222222	24.5722222222222	10.5	867.266666666667	160.466666666667	15.1333333333333	60.6321208301891	386.033333333333	85.4666666666667	85.4666666666667	193.7	0.548	0.439	0	0.012	-0.323796423682428	-0.18399868403977	2.68698991403666	3.45787816237431	22.3588888888889	27	14.1	48.7666666666667	37.8	24.1751433691756	17.6	28	31.95	28.25	-3.33696588112902	-0.75586088156863
GAL-01	2018	April	April2018	42.442243	8.661589	Balagne West	high scrubland	0.6	92	16.3	8.08333333333333	34.4460227272727	580.013496882319	28.0333333333333	4.56666666666667	23.4666666666667	13.8666666666667	24.1611111111111	24.1611111111111	10.0611111111111	679.133333333333	110.2	18.6333333333333	59.8267820746383	310.3	67.3333333333333	67.3333333333333	156.7	0.89	0.002	0	0.107	1.68679651855036	0.736810414313495	2.88498527571135	-0.387604271964803	10.6806451612903	16.5	4.9	61.4666666666667	22.8	9.98738140417457	2.75	18.25	68	37.2	-2.44941199622067	-0.557950287235878
GAL-01	2018	June	June2018	42.442243	8.661589	Balagne West	high scrubland	0.6	2	16.3	8.08333333333333	34.4460227272727	580.013496882319	28.0333333333333	4.56666666666667	23.4666666666667	13.8666666666667	24.1611111111111	24.1611111111111	10.0611111111111	679.133333333333	110.2	18.6333333333333	59.8267820746383	310.3	67.3333333333333	67.3333333333333	156.7	0.89	0.002	0	0.107	1.68679651855036	0.736810414313495	2.88498527571135	-0.387604271964803	16.8806451612903	22.7	10.1	72.2333333333333	34.3	15.3119892473118	8.95	20.75	58.2166666666667	22.85	-2.63443994678327	0.718435171559311
GAL-01	2018	October	October2018	42.442243	8.661589	Balagne West	high scrubland	0.6	55	16.3	8.08333333333333	34.4460227272727	580.013496882319	28.0333333333333	4.56666666666667	23.4666666666667	13.8666666666667	24.1611111111111	24.1611111111111	10.0611111111111	679.133333333333	110.2	18.6333333333333	59.8267820746383	310.3	67.3333333333333	67.3333333333333	156.7	0.89	0.002	0	0.107	1.68679651855036	0.736810414313495	2.88498527571135	-0.387604271964803	21.6133333333333	24.6	13.9	28.3666666666667	15.6	23.4233333333333	17.4	26.65	25.5	23.5	-2.36350336225959	0.952308402938795
GAL-01	2019	April	April2019	42.442243	8.661589	Balagne West	high scrubland	0.6	1	16.3	8.08333333333333	34.4460227272727	580.013496882319	28.0333333333333	4.56666666666667	23.4666666666667	13.8666666666667	24.1611111111111	24.1611111111111	10.0611111111111	679.133333333333	110.2	18.6333333333333	59.8267820746383	310.3	67.3333333333333	67.3333333333333	156.7	0.89	0.002	0	0.107	1.68679651855036	0.736810414313495	2.88498527571135	-0.387604271964803	10.6806451612903	16.5	4.9	61.4666666666667	22.8	9.98738140417457	2.75	18.25	68	37.2	-2.44941199622067	-0.557950287235878
GAL-01	2019	June	June2019	42.442243	8.661589	Balagne West	high scrubland	0.6	0	16.3	8.08333333333333	34.4460227272727	580.013496882319	28.0333333333333	4.56666666666667	23.4666666666667	13.8666666666667	24.1611111111111	24.1611111111111	10.0611111111111	679.133333333333	110.2	18.6333333333333	59.8267820746383	310.3	67.3333333333333	67.3333333333333	156.7	0.89	0.002	0	0.107	1.68679651855036	0.736810414313495	2.88498527571135	-0.387604271964803	16.8806451612903	22.7	10.1	72.2333333333333	34.3	15.3119892473118	8.95	20.75	58.2166666666667	22.85	-2.63443994678327	0.718435171559311
GAL-01	2019	October	October2019	42.442243	8.661589	Balagne West	high scrubland	0.6	53	16.3	8.08333333333333	34.4460227272727	580.013496882319	28.0333333333333	4.56666666666667	23.4666666666667	13.8666666666667	24.1611111111111	24.1611111111111	10.0611111111111	679.133333333333	110.2	18.6333333333333	59.8267820746383	310.3	67.3333333333333	67.3333333333333	156.7	0.89	0.002	0	0.107	1.68679651855036	0.736810414313495	2.88498527571135	-0.387604271964803	21.6133333333333	24.6	13.9	28.3666666666667	15.6	23.4233333333333	17.4	26.65	25.5	23.5	-2.36350336225959	0.952308402938795
GAL-01	2020	June	June2020	42.442243	8.661589	Balagne West	high scrubland	0.6	1	16.3	8.08333333333333	34.4460227272727	580.013496882319	28.0333333333333	4.56666666666667	23.4666666666667	13.8666666666667	24.1611111111111	24.1611111111111	10.0611111111111	679.133333333333	110.2	18.6333333333333	59.8267820746383	310.3	67.3333333333333	67.3333333333333	156.7	0.89	0.002	0	0.107	1.68679651855036	0.736810414313495	2.88498527571135	-0.387604271964803	16.8806451612903	22.7	10.1	72.2333333333333	34.3	15.3119892473118	8.95	20.75	58.2166666666667	22.85	-2.63443994678327	0.718435171559311
GAL-01	2020	October	October2020	42.442243	8.661589	Balagne West	high scrubland	0.6	37	16.3	8.08333333333333	34.4460227272727	580.013496882319	28.0333333333333	4.56666666666667	23.4666666666667	13.8666666666667	24.1611111111111	24.1611111111111	10.0611111111111	679.133333333333	110.2	18.6333333333333	59.8267820746383	310.3	67.3333333333333	67.3333333333333	156.7	0.89	0.002	0	0.107	1.68679651855036	0.736810414313495	2.88498527571135	-0.387604271964803	21.6133333333333	24.6	13.9	28.3666666666667	15.6	23.4233333333333	17.4	26.65	25.5	23.5	-2.36350336225959	0.952308402938795
GAL-03	2018	April	April2018	42.442416	8.660409	Balagne West	high scrubland	0.4	50	16.3	8.08333333333333	34.4460227272727	580.013496882319	28.0333333333333	4.56666666666667	23.4666666666667	13.8666666666667	24.1611111111111	24.1611111111111	10.0611111111111	679.133333333333	110.2	18.6333333333333	59.8267820746383	310.3	67.3333333333333	67.3333333333333	156.7	0.816	0.03	0	0.153	1.28648957962788	1.11864202136409	2.88498527571135	-0.387604271964803	10.6806451612903	16.5	4.9	61.4666666666667	22.8	9.98738140417457	2.75	18.25	68	37.2	-2.44941199622067	-0.557950287235878
GAL-03	2018	June	June2018	42.442416	8.660409	Balagne West	high scrubland	0.4	0	16.3	8.08333333333333	34.4460227272727	580.013496882319	28.0333333333333	4.56666666666667	23.4666666666667	13.8666666666667	24.1611111111111	24.1611111111111	10.0611111111111	679.133333333333	110.2	18.6333333333333	59.8267820746383	310.3	67.3333333333333	67.3333333333333	156.7	0.816	0.03	0	0.153	1.28648957962788	1.11864202136409	2.88498527571135	-0.387604271964803	16.8806451612903	22.7	10.1	72.2333333333333	34.3	15.3119892473118	8.95	20.75	58.2166666666667	22.85	-2.63443994678327	0.718435171559311
GAL-03	2018	October	October2018	42.442416	8.660409	Balagne West	high scrubland	0.4	29	16.3	8.08333333333333	34.4460227272727	580.013496882319	28.0333333333333	4.56666666666667	23.4666666666667	13.8666666666667	24.1611111111111	24.1611111111111	10.0611111111111	679.133333333333	110.2	18.6333333333333	59.8267820746383	310.3	67.3333333333333	67.3333333333333	156.7	0.816	0.03	0	0.153	1.28648957962788	1.11864202136409	2.88498527571135	-0.387604271964803	21.6133333333333	24.6	13.9	28.3666666666667	15.6	23.4233333333333	17.4	26.65	25.5	23.5	-2.36350336225959	0.952308402938795
GAL-03	2019	April	April2019	42.442416	8.660409	Balagne West	high scrubland	0.4	31	16.3	8.08333333333333	34.4460227272727	580.013496882319	28.0333333333333	4.56666666666667	23.4666666666667	13.8666666666667	24.1611111111111	24.1611111111111	10.0611111111111	679.133333333333	110.2	18.6333333333333	59.8267820746383	310.3	67.3333333333333	67.3333333333333	156.7	0.816	0.03	0	0.153	1.28648957962788	1.11864202136409	2.88498527571135	-0.387604271964803	10.6806451612903	16.5	4.9	61.4666666666667	22.8	9.98738140417457	2.75	18.25	68	37.2	-2.44941199622067	-0.557950287235878
GAL-03	2019	June	June2019	42.442416	8.660409	Balagne West	high scrubland	0.4	0	16.3	8.08333333333333	34.4460227272727	580.013496882319	28.0333333333333	4.56666666666667	23.4666666666667	13.8666666666667	24.1611111111111	24.1611111111111	10.0611111111111	679.133333333333	110.2	18.6333333333333	59.8267820746383	310.3	67.3333333333333	67.3333333333333	156.7	0.816	0.03	0	0.153	1.28648957962788	1.11864202136409	2.88498527571135	-0.387604271964803	16.8806451612903	22.7	10.1	72.2333333333333	34.3	15.3119892473118	8.95	20.75	58.2166666666667	22.85	-2.63443994678327	0.718435171559311
GAL-03	2019	October	October2019	42.442416	8.660409	Balagne West	high scrubland	0.4	46	16.3	8.08333333333333	34.4460227272727	580.013496882319	28.0333333333333	4.56666666666667	23.4666666666667	13.8666666666667	24.1611111111111	24.1611111111111	10.0611111111111	679.133333333333	110.2	18.6333333333333	59.8267820746383	310.3	67.3333333333333	67.3333333333333	156.7	0.816	0.03	0	0.153	1.28648957962788	1.11864202136409	2.88498527571135	-0.387604271964803	21.6133333333333	24.6	13.9	28.3666666666667	15.6	23.4233333333333	17.4	26.65	25.5	23.5	-2.36350336225959	0.952308402938795
GAL-03	2020	June	June2020	42.442416	8.660409	Balagne West	high scrubland	0.4	0	16.3	8.08333333333333	34.4460227272727	580.013496882319	28.0333333333333	4.56666666666667	23.4666666666667	13.8666666666667	24.1611111111111	24.1611111111111	10.0611111111111	679.133333333333	110.2	18.6333333333333	59.8267820746383	310.3	67.3333333333333	67.3333333333333	156.7	0.816	0.03	0	0.153	1.28648957962788	1.11864202136409	2.88498527571135	-0.387604271964803	16.8806451612903	22.7	10.1	72.2333333333333	34.3	15.3119892473118	8.95	20.75	58.2166666666667	22.85	-2.63443994678327	0.718435171559311
GAL-03	2020	October	October2020	42.442416	8.660409	Balagne West	high scrubland	0.4	72	16.3	8.08333333333333	34.4460227272727	580.013496882319	28.0333333333333	4.56666666666667	23.4666666666667	13.8666666666667	24.1611111111111	24.1611111111111	10.0611111111111	679.133333333333	110.2	18.6333333333333	59.8267820746383	310.3	67.3333333333333	67.3333333333333	156.7	0.816	0.03	0	0.153	1.28648957962788	1.11864202136409	2.88498527571135	-0.387604271964803	21.6133333333333	24.6	13.9	28.3666666666667	15.6	23.4233333333333	17.4	26.65	25.5	23.5	-2.36350336225959	0.952308402938795
LAG-01	2018	April	April2018	42.586161	9.141376	Balagne North	high scrubland	0.7	246	14.4069444444444	8.74166666666667	35.6802721088435	589.53219698288	27	2.5	24.5	11.9944444444444	22.4388888888889	22.4388888888889	8.07222222222222	779.433333333333	126.4	21.3	60.2172207558159	356.933333333333	77.1666666666667	77.1666666666667	179.533333333333	0.554	0.352	0.093	0	-0.638202904126711	-2.70593375836217	-1.29055412834411	-1.0953451473079	8.75161290322581	14.4	1.9	70.8333333333333	26.3	8.13286527514231	-0.25	16.9	78.1166666666667	42.85	0.918896927865614	0.193219794349606
LAG-01	2018	June	June2018	42.586161	9.141376	Balagne North	high scrubland	0.7	15	14.4069444444444	8.74166666666667	35.6802721088435	589.53219698288	27	2.5	24.5	11.9944444444444	22.4388888888889	22.4388888888889	8.07222222222222	779.433333333333	126.4	21.3	60.2172207558159	356.933333333333	77.1666666666667	77.1666666666667	179.533333333333	0.554	0.352	0.093	0	-0.638202904126711	-2.70593375836217	-1.29055412834411	-1.0953451473079	15.0516129032258	21.9	7.4	83.0333333333333	39.4	13.5946953405018	6.6	19.3	66.7	26.2	0.613168512100907	1.62248698092542
LAG-01	2018	October	October2018	42.586161	9.141376	Balagne North	high scrubland	0.7	154	14.4069444444444	8.74166666666667	35.6802721088435	589.53219698288	27	2.5	24.5	11.9944444444444	22.4388888888889	22.4388888888889	8.07222222222222	779.433333333333	126.4	21.3	60.2172207558159	356.933333333333	77.1666666666667	77.1666666666667	179.533333333333	0.554	0.352	0.093	0	-0.638202904126711	-2.70593375836217	-1.29055412834411	-1.0953451473079	19.8322222222222	23.4	11.2	32.4	17.9	21.6827777777778	15.2	25.65	29.2	27.05	0.299251306871248	1.51928615610001
LAG-01	2019	April	April2019	42.586161	9.141376	Balagne North	high scrubland	0.7	1051	14.4069444444444	8.74166666666667	35.6802721088435	589.53219698288	27	2.5	24.5	11.9944444444444	22.4388888888889	22.4388888888889	8.07222222222222	779.433333333333	126.4	21.3	60.2172207558159	356.933333333333	77.1666666666667	77.1666666666667	179.533333333333	0.554	0.352	0.093	0	-0.638202904126711	-2.70593375836217	-1.29055412834411	-1.0953451473079	8.75161290322581	14.4	1.9	70.8333333333333	26.3	8.13286527514231	-0.25	16.9	78.1166666666667	42.85	0.918896927865614	0.193219794349606
LAG-01	2019	June	June2019	42.586161	9.141376	Balagne North	high scrubland	0.7	19	14.4069444444444	8.74166666666667	35.6802721088435	589.53219698288	27	2.5	24.5	11.9944444444444	22.4388888888889	22.4388888888889	8.07222222222222	779.433333333333	126.4	21.3	60.2172207558159	356.933333333333	77.1666666666667	77.1666666666667	179.533333333333	0.554	0.352	0.093	0	-0.638202904126711	-2.70593375836217	-1.29055412834411	-1.0953451473079	15.0516129032258	21.9	7.4	83.0333333333333	39.4	13.5946953405018	6.6	19.3	66.7	26.2	0.613168512100907	1.62248698092542
LAG-01	2019	October	October2019	42.586161	9.141376	Balagne North	high scrubland	0.7	55	14.4069444444444	8.74166666666667	35.6802721088435	589.53219698288	27	2.5	24.5	11.9944444444444	22.4388888888889	22.4388888888889	8.07222222222222	779.433333333333	126.4	21.3	60.2172207558159	356.933333333333	77.1666666666667	77.1666666666667	179.533333333333	0.554	0.352	0.093	0	-0.638202904126711	-2.70593375836217	-1.29055412834411	-1.0953451473079	19.8322222222222	23.4	11.2	32.4	17.9	21.6827777777778	15.2	25.65	29.2	27.05	0.299251306871248	1.51928615610001
LAG-01	2020	June	June2020	42.586161	9.141376	Balagne North	high scrubland	0.7	1	14.4069444444444	8.74166666666667	35.6802721088435	589.53219698288	27	2.5	24.5	11.9944444444444	22.4388888888889	22.4388888888889	8.07222222222222	779.433333333333	126.4	21.3	60.2172207558159	356.933333333333	77.1666666666667	77.1666666666667	179.533333333333	0.554	0.352	0.093	0	-0.638202904126711	-2.70593375836217	-1.29055412834411	-1.0953451473079	15.0516129032258	21.9	7.4	83.0333333333333	39.4	13.5946953405018	6.6	19.3	66.7	26.2	0.613168512100907	1.62248698092542
LAG-01	2020	October	October2020	42.586161	9.141376	Balagne North	high scrubland	0.7	23	14.4069444444444	8.74166666666667	35.6802721088435	589.53219698288	27	2.5	24.5	11.9944444444444	22.4388888888889	22.4388888888889	8.07222222222222	779.433333333333	126.4	21.3	60.2172207558159	356.933333333333	77.1666666666667	77.1666666666667	179.533333333333	0.554	0.352	0.093	0	-0.638202904126711	-2.70593375836217	-1.29055412834411	-1.0953451473079	19.8322222222222	23.4	11.2	32.4	17.9	21.6827777777778	15.2	25.65	29.2	27.05	0.299251306871248	1.51928615610001
LAG-07	2018	April	April2018	42.585567	9.140392	Balagne North	high scrubland	0.1	74	14.4069444444444	8.74166666666667	35.6802721088435	589.53219698288	27	2.5	24.5	11.9944444444444	22.4388888888889	22.4388888888889	8.07222222222222	779.433333333333	126.4	21.3	60.2172207558159	356.933333333333	77.1666666666667	77.1666666666667	179.533333333333	0.663	0.296	0.039	0	0.188611422050689	-1.27181137332589	-1.29055412834411	-1.0953451473079	8.75161290322581	14.4	1.9	70.8333333333333	26.3	8.13286527514231	-0.25	16.9	78.1166666666667	42.85	0.918896927865614	0.193219794349606
LAG-07	2018	June	June2018	42.585567	9.140392	Balagne North	high scrubland	0.1	9	14.4069444444444	8.74166666666667	35.6802721088435	589.53219698288	27	2.5	24.5	11.9944444444444	22.4388888888889	22.4388888888889	8.07222222222222	779.433333333333	126.4	21.3	60.2172207558159	356.933333333333	77.1666666666667	77.1666666666667	179.533333333333	0.663	0.296	0.039	0	0.188611422050689	-1.27181137332589	-1.29055412834411	-1.0953451473079	15.0516129032258	21.9	7.4	83.0333333333333	39.4	13.5946953405018	6.6	19.3	66.7	26.2	0.613168512100907	1.62248698092542
LAG-07	2018	October	October2018	42.585567	9.140392	Balagne North	high scrubland	0.1	7	14.4069444444444	8.74166666666667	35.6802721088435	589.53219698288	27	2.5	24.5	11.9944444444444	22.4388888888889	22.4388888888889	8.07222222222222	779.433333333333	126.4	21.3	60.2172207558159	356.933333333333	77.1666666666667	77.1666666666667	179.533333333333	0.663	0.296	0.039	0	0.188611422050689	-1.27181137332589	-1.29055412834411	-1.0953451473079	19.8322222222222	23.4	11.2	32.4	17.9	21.6827777777778	15.2	25.65	29.2	27.05	0.299251306871248	1.51928615610001
LAG-07	2019	April	April2019	42.585567	9.140392	Balagne North	high scrubland	0.1	65	14.4069444444444	8.74166666666667	35.6802721088435	589.53219698288	27	2.5	24.5	11.9944444444444	22.4388888888889	22.4388888888889	8.07222222222222	779.433333333333	126.4	21.3	60.2172207558159	356.933333333333	77.1666666666667	77.1666666666667	179.533333333333	0.663	0.296	0.039	0	0.188611422050689	-1.27181137332589	-1.29055412834411	-1.0953451473079	8.75161290322581	14.4	1.9	70.8333333333333	26.3	8.13286527514231	-0.25	16.9	78.1166666666667	42.85	0.918896927865614	0.193219794349606
LAG-07	2019	June	June2019	42.585567	9.140392	Balagne North	high scrubland	0.1	2	14.4069444444444	8.74166666666667	35.6802721088435	589.53219698288	27	2.5	24.5	11.9944444444444	22.4388888888889	22.4388888888889	8.07222222222222	779.433333333333	126.4	21.3	60.2172207558159	356.933333333333	77.1666666666667	77.1666666666667	179.533333333333	0.663	0.296	0.039	0	0.188611422050689	-1.27181137332589	-1.29055412834411	-1.0953451473079	15.0516129032258	21.9	7.4	83.0333333333333	39.4	13.5946953405018	6.6	19.3	66.7	26.2	0.613168512100907	1.62248698092542
LAG-07	2019	October	October2019	42.585567	9.140392	Balagne North	high scrubland	0.1	33	14.4069444444444	8.74166666666667	35.6802721088435	589.53219698288	27	2.5	24.5	11.9944444444444	22.4388888888889	22.4388888888889	8.07222222222222	779.433333333333	126.4	21.3	60.2172207558159	356.933333333333	77.1666666666667	77.1666666666667	179.533333333333	0.663	0.296	0.039	0	0.188611422050689	-1.27181137332589	-1.29055412834411	-1.0953451473079	19.8322222222222	23.4	11.2	32.4	17.9	21.6827777777778	15.2	25.65	29.2	27.05	0.299251306871248	1.51928615610001
LAG-07	2020	June	June2020	42.585567	9.140392	Balagne North	high scrubland	0.1	0	14.4069444444444	8.74166666666667	35.6802721088435	589.53219698288	27	2.5	24.5	11.9944444444444	22.4388888888889	22.4388888888889	8.07222222222222	779.433333333333	126.4	21.3	60.2172207558159	356.933333333333	77.1666666666667	77.1666666666667	179.533333333333	0.663	0.296	0.039	0	0.188611422050689	-1.27181137332589	-1.29055412834411	-1.0953451473079	15.0516129032258	21.9	7.4	83.0333333333333	39.4	13.5946953405018	6.6	19.3	66.7	26.2	0.613168512100907	1.62248698092542
LAG-07	2020	October	October2020	42.585567	9.140392	Balagne North	high scrubland	0.1	6	14.4069444444444	8.74166666666667	35.6802721088435	589.53219698288	27	2.5	24.5	11.9944444444444	22.4388888888889	22.4388888888889	8.07222222222222	779.433333333333	126.4	21.3	60.2172207558159	356.933333333333	77.1666666666667	77.1666666666667	179.533333333333	0.663	0.296	0.039	0	0.188611422050689	-1.27181137332589	-1.29055412834411	-1.0953451473079	19.8322222222222	23.4	11.2	32.4	17.9	21.6827777777778	15.2	25.65	29.2	27.05	0.299251306871248	1.51928615610001
LAG-09	2018	April	April2018	42.584829	9.141512	Balagne North	low scrubland	0.6	166	14.4069444444444	8.74166666666667	35.6802721088435	589.53219698288	27	2.5	24.5	11.9944444444444	22.4388888888889	22.4388888888889	8.07222222222222	779.433333333333	126.4	21.3	60.2172207558159	356.933333333333	77.1666666666667	77.1666666666667	179.533333333333	0.608	0.355	0.036	0	-0.118620350640874	-1.20902941790545	-1.29055412834411	-1.0953451473079	8.75161290322581	14.4	1.9	70.8333333333333	26.3	8.13286527514231	-0.25	16.9	78.1166666666667	42.85	0.918896927865614	0.193219794349606
LAG-09	2018	June	June2018	42.584829	9.141512	Balagne North	low scrubland	0.6	13	14.4069444444444	8.74166666666667	35.6802721088435	589.53219698288	27	2.5	24.5	11.9944444444444	22.4388888888889	22.4388888888889	8.07222222222222	779.433333333333	126.4	21.3	60.2172207558159	356.933333333333	77.1666666666667	77.1666666666667	179.533333333333	0.608	0.355	0.036	0	-0.118620350640874	-1.20902941790545	-1.29055412834411	-1.0953451473079	15.0516129032258	21.9	7.4	83.0333333333333	39.4	13.5946953405018	6.6	19.3	66.7	26.2	0.613168512100907	1.62248698092542
LAG-09	2018	October	October2018	42.584829	9.141512	Balagne North	low scrubland	0.6	43	14.4069444444444	8.74166666666667	35.6802721088435	589.53219698288	27	2.5	24.5	11.9944444444444	22.4388888888889	22.4388888888889	8.07222222222222	779.433333333333	126.4	21.3	60.2172207558159	356.933333333333	77.1666666666667	77.1666666666667	179.533333333333	0.608	0.355	0.036	0	-0.118620350640874	-1.20902941790545	-1.29055412834411	-1.0953451473079	19.8322222222222	23.4	11.2	32.4	17.9	21.6827777777778	15.2	25.65	29.2	27.05	0.299251306871248	1.51928615610001
LAG-09	2019	April	April2019	42.584829	9.141512	Balagne North	low scrubland	0.6	62	14.4069444444444	8.74166666666667	35.6802721088435	589.53219698288	27	2.5	24.5	11.9944444444444	22.4388888888889	22.4388888888889	8.07222222222222	779.433333333333	126.4	21.3	60.2172207558159	356.933333333333	77.1666666666667	77.1666666666667	179.533333333333	0.608	0.355	0.036	0	-0.118620350640874	-1.20902941790545	-1.29055412834411	-1.0953451473079	8.75161290322581	14.4	1.9	70.8333333333333	26.3	8.13286527514231	-0.25	16.9	78.1166666666667	42.85	0.918896927865614	0.193219794349606
LAG-09	2019	June	June2019	42.584829	9.141512	Balagne North	low scrubland	0.6	1	14.4069444444444	8.74166666666667	35.6802721088435	589.53219698288	27	2.5	24.5	11.9944444444444	22.4388888888889	22.4388888888889	8.07222222222222	779.433333333333	126.4	21.3	60.2172207558159	356.933333333333	77.1666666666667	77.1666666666667	179.533333333333	0.608	0.355	0.036	0	-0.118620350640874	-1.20902941790545	-1.29055412834411	-1.0953451473079	15.0516129032258	21.9	7.4	83.0333333333333	39.4	13.5946953405018	6.6	19.3	66.7	26.2	0.613168512100907	1.62248698092542
LAG-09	2019	October	October2019	42.584829	9.141512	Balagne North	low scrubland	0.6	44	14.4069444444444	8.74166666666667	35.6802721088435	589.53219698288	27	2.5	24.5	11.9944444444444	22.4388888888889	22.4388888888889	8.07222222222222	779.433333333333	126.4	21.3	60.2172207558159	356.933333333333	77.1666666666667	77.1666666666667	179.533333333333	0.608	0.355	0.036	0	-0.118620350640874	-1.20902941790545	-1.29055412834411	-1.0953451473079	19.8322222222222	23.4	11.2	32.4	17.9	21.6827777777778	15.2	25.65	29.2	27.05	0.299251306871248	1.51928615610001
LAG-09	2020	June	June2020	42.584829	9.141512	Balagne North	low scrubland	0.6	0	14.4069444444444	8.74166666666667	35.6802721088435	589.53219698288	27	2.5	24.5	11.9944444444444	22.4388888888889	22.4388888888889	8.07222222222222	779.433333333333	126.4	21.3	60.2172207558159	356.933333333333	77.1666666666667	77.1666666666667	179.533333333333	0.608	0.355	0.036	0	-0.118620350640874	-1.20902941790545	-1.29055412834411	-1.0953451473079	15.0516129032258	21.9	7.4	83.0333333333333	39.4	13.5946953405018	6.6	19.3	66.7	26.2	0.613168512100907	1.62248698092542
LAG-09	2020	October	October2020	42.584829	9.141512	Balagne North	low scrubland	0.6	166	14.4069444444444	8.74166666666667	35.6802721088435	589.53219698288	27	2.5	24.5	11.9944444444444	22.4388888888889	22.4388888888889	8.07222222222222	779.433333333333	126.4	21.3	60.2172207558159	356.933333333333	77.1666666666667	77.1666666666667	179.533333333333	0.608	0.355	0.036	0	-0.118620350640874	-1.20902941790545	-1.29055412834411	-1.0953451473079	19.8322222222222	23.4	11.2	32.4	17.9	21.6827777777778	15.2	25.65	29.2	27.05	0.299251306871248	1.51928615610001
LAM-09	2018	April	April2018	42.584166	9.16067	Balagne North	low scrubland	0.3	20	12.6680555555556	9.41944444444444	37.2801231310466	604.74531676413	25.9666666666667	0.7	25.2666666666667	10.15	21.0777777777778	21.0777777777778	6.23888888888889	868.433333333333	140.8	23.7	60.3496380226947	397.733333333333	85.9	85.9	200.333333333333	0.809	0.134	0.043	0.012	1.01729907516558	-1.23205819276201	-5.15888005543574	-1.93034530773207	6.96236559139785	13.4	-0.7	79	29.4	6.43294750158128	-3	15.6	87.2	47.9	3.7587027545869	0.791961256928101
LAM-09	2018	June	June2018	42.584166	9.16067	Balagne North	low scrubland	0.3	10	12.6680555555556	9.41944444444444	37.2801231310466	604.74531676413	25.9666666666667	0.7	25.2666666666667	10.15	21.0777777777778	21.0777777777778	6.23888888888889	868.433333333333	140.8	23.7	60.3496380226947	397.733333333333	85.9	85.9	200.333333333333	0.809	0.134	0.043	0.012	1.01729907516558	-1.23205819276201	-5.15888005543574	-1.93034530773207	13.4451612903226	21	4.6	92.4	44.1	11.9536917562724	4.1	18.2	74.2	29.3	3.68065767772815	2.46210496103055
LAM-09	2018	October	October2018	42.584166	9.16067	Balagne North	low scrubland	0.3	16	12.6680555555556	9.41944444444444	37.2801231310466	604.74531676413	25.9666666666667	0.7	25.2666666666667	10.15	21.0777777777778	21.0777777777778	6.23888888888889	868.433333333333	140.8	23.7	60.3496380226947	397.733333333333	85.9	85.9	200.333333333333	0.809	0.134	0.043	0.012	1.01729907516558	-1.23205819276201	-5.15888005543574	-1.93034530773207	18.1266666666667	21.6	8.6	36.0666666666667	20	20.1402150537634	13	24.55	32.4833333333333	30.2	3.02243847995651	2.15452543575792
LAM-09	2019	April	April2019	42.584166	9.16067	Balagne North	low scrubland	0.3	196	12.6680555555556	9.41944444444444	37.2801231310466	604.74531676413	25.9666666666667	0.7	25.2666666666667	10.15	21.0777777777778	21.0777777777778	6.23888888888889	868.433333333333	140.8	23.7	60.3496380226947	397.733333333333	85.9	85.9	200.333333333333	0.809	0.134	0.043	0.012	1.01729907516558	-1.23205819276201	-5.15888005543574	-1.93034530773207	6.96236559139785	13.4	-0.7	79	29.4	6.43294750158128	-3	15.6	87.2	47.9	3.7587027545869	0.791961256928101
LAM-09	2019	June	June2019	42.584166	9.16067	Balagne North	low scrubland	0.3	2	12.6680555555556	9.41944444444444	37.2801231310466	604.74531676413	25.9666666666667	0.7	25.2666666666667	10.15	21.0777777777778	21.0777777777778	6.23888888888889	868.433333333333	140.8	23.7	60.3496380226947	397.733333333333	85.9	85.9	200.333333333333	0.809	0.134	0.043	0.012	1.01729907516558	-1.23205819276201	-5.15888005543574	-1.93034530773207	13.4451612903226	21	4.6	92.4	44.1	11.9536917562724	4.1	18.2	74.2	29.3	3.68065767772815	2.46210496103055
LAM-09	2019	October	October2019	42.584166	9.16067	Balagne North	low scrubland	0.3	74	12.6680555555556	9.41944444444444	37.2801231310466	604.74531676413	25.9666666666667	0.7	25.2666666666667	10.15	21.0777777777778	21.0777777777778	6.23888888888889	868.433333333333	140.8	23.7	60.3496380226947	397.733333333333	85.9	85.9	200.333333333333	0.809	0.134	0.043	0.012	1.01729907516558	-1.23205819276201	-5.15888005543574	-1.93034530773207	18.1266666666667	21.6	8.6	36.0666666666667	20	20.1402150537634	13	24.55	32.4833333333333	30.2	3.02243847995651	2.15452543575792
LAM-09	2020	June	June2020	42.584166	9.16067	Balagne North	low scrubland	0.3	6	12.6680555555556	9.41944444444444	37.2801231310466	604.74531676413	25.9666666666667	0.7	25.2666666666667	10.15	21.0777777777778	21.0777777777778	6.23888888888889	868.433333333333	140.8	23.7	60.3496380226947	397.733333333333	85.9	85.9	200.333333333333	0.809	0.134	0.043	0.012	1.01729907516558	-1.23205819276201	-5.15888005543574	-1.93034530773207	13.4451612903226	21	4.6	92.4	44.1	11.9536917562724	4.1	18.2	74.2	29.3	3.68065767772815	2.46210496103055
LAM-09	2020	October	October2020	42.584166	9.16067	Balagne North	low scrubland	0.3	19	12.6680555555556	9.41944444444444	37.2801231310466	604.74531676413	25.9666666666667	0.7	25.2666666666667	10.15	21.0777777777778	21.0777777777778	6.23888888888889	868.433333333333	140.8	23.7	60.3496380226947	397.733333333333	85.9	85.9	200.333333333333	0.809	0.134	0.043	0.012	1.01729907516558	-1.23205819276201	-5.15888005543574	-1.93034530773207	18.1266666666667	21.6	8.6	36.0666666666667	20	20.1402150537634	13	24.55	32.4833333333333	30.2	3.02243847995651	2.15452543575792
LUG-01	2018	April	April2018	42.062718	9.351659	Eastern Plain	high scrubland	0.4	54	15.3833333333333	8.12777777777778	33.4935897435897	610.601210598078	28.3	4.03333333333333	24.2666666666667	15.8277777777778	23.85	23.85	9.06111111111111	885.933333333333	174.733333333333	16.9333333333333	62.5651379205688	393	63.4	63.4	182.3	0.658	0.32	0	0.02	0.31402816115961	-0.0842119110892251	1.01622045560683	0.572661725853165	9.96021505376344	14.5	4.3	61.6666666666667	38.5	9.19834282099937	1.5	16.2	66.4166666666667	34.9	-0.725540577233407	0.47879185420342
LUG-01	2018	June	June2018	42.062718	9.351659	Eastern Plain	high scrubland	0.4	4	15.3833333333333	8.12777777777778	33.4935897435897	610.601210598078	28.3	4.03333333333333	24.2666666666667	15.8277777777778	23.85	23.85	9.06111111111111	885.933333333333	174.733333333333	16.9333333333333	62.5651379205688	393	63.4	63.4	182.3	0.658	0.32	0	0.02	0.31402816115961	-0.0842119110892251	1.01622045560683	0.572661725853165	16.3634408602151	21.7	9	98.8333333333333	41.5	14.8372759856631	7.45	20.2	93.9166666666667	66.4	0.304505984530871	-1.65791958194306
LUG-01	2018	October	October2018	42.062718	9.351659	Eastern Plain	high scrubland	0.4	90	15.3833333333333	8.12777777777778	33.4935897435897	610.601210598078	28.3	4.03333333333333	24.2666666666667	15.8277777777778	23.85	23.85	9.06111111111111	885.933333333333	174.733333333333	16.9333333333333	62.5651379205688	393	63.4	63.4	182.3	0.658	0.32	0	0.02	0.31402816115961	-0.0842119110892251	1.01622045560683	0.572661725853165	20.6788888888889	24.3	12.4	84.1333333333333	104.2	22.6098745519713	16.15	26.35	50.5333333333333	58.3	0.576606984065682	-3.23377180825247
LUG-01	2019	April	April2019	42.062718	9.351659	Eastern Plain	high scrubland	0.4	151	15.3833333333333	8.12777777777778	33.4935897435897	610.601210598078	28.3	4.03333333333333	24.2666666666667	15.8277777777778	23.85	23.85	9.06111111111111	885.933333333333	174.733333333333	16.9333333333333	62.5651379205688	393	63.4	63.4	182.3	0.658	0.32	0	0.02	0.31402816115961	-0.0842119110892251	1.01622045560683	0.572661725853165	9.96021505376344	14.5	4.3	61.6666666666667	38.5	9.19834282099937	1.5	16.2	66.4166666666667	34.9	-0.725540577233407	0.47879185420342
LUG-01	2019	June	June2019	42.062718	9.351659	Eastern Plain	high scrubland	0.4	3	15.3833333333333	8.12777777777778	33.4935897435897	610.601210598078	28.3	4.03333333333333	24.2666666666667	15.8277777777778	23.85	23.85	9.06111111111111	885.933333333333	174.733333333333	16.9333333333333	62.5651379205688	393	63.4	63.4	182.3	0.658	0.32	0	0.02	0.31402816115961	-0.0842119110892251	1.01622045560683	0.572661725853165	16.3634408602151	21.7	9	98.8333333333333	41.5	14.8372759856631	7.45	20.2	93.9166666666667	66.4	0.304505984530871	-1.65791958194306
LUG-01	2019	October	October2019	42.062718	9.351659	Eastern Plain	high scrubland	0.4	73	15.3833333333333	8.12777777777778	33.4935897435897	610.601210598078	28.3	4.03333333333333	24.2666666666667	15.8277777777778	23.85	23.85	9.06111111111111	885.933333333333	174.733333333333	16.9333333333333	62.5651379205688	393	63.4	63.4	182.3	0.658	0.32	0	0.02	0.31402816115961	-0.0842119110892251	1.01622045560683	0.572661725853165	20.6788888888889	24.3	12.4	84.1333333333333	104.2	22.6098745519713	16.15	26.35	50.5333333333333	58.3	0.576606984065682	-3.23377180825247
LUG-01	2020	June	June2020	42.062718	9.351659	Eastern Plain	high scrubland	0.4	0	15.3833333333333	8.12777777777778	33.4935897435897	610.601210598078	28.3	4.03333333333333	24.2666666666667	15.8277777777778	23.85	23.85	9.06111111111111	885.933333333333	174.733333333333	16.9333333333333	62.5651379205688	393	63.4	63.4	182.3	0.658	0.32	0	0.02	0.31402816115961	-0.0842119110892251	1.01622045560683	0.572661725853165	16.3634408602151	21.7	9	98.8333333333333	41.5	14.8372759856631	7.45	20.2	93.9166666666667	66.4	0.304505984530871	-1.65791958194306
LUG-01	2020	October	October2020	42.062718	9.351659	Eastern Plain	high scrubland	0.4	42	15.3833333333333	8.12777777777778	33.4935897435897	610.601210598078	28.3	4.03333333333333	24.2666666666667	15.8277777777778	23.85	23.85	9.06111111111111	885.933333333333	174.733333333333	16.9333333333333	62.5651379205688	393	63.4	63.4	182.3	0.658	0.32	0	0.02	0.31402816115961	-0.0842119110892251	1.01622045560683	0.572661725853165	20.6788888888889	24.3	12.4	84.1333333333333	104.2	22.6098745519713	16.15	26.35	50.5333333333333	58.3	0.576606984065682	-3.23377180825247
LUG-02	2018	April	April2018	42.06434	9.342734	Eastern Plain	high scrubland	0.5	50	15.3833333333333	8.12777777777778	33.4935897435897	610.601210598078	28.3	4.03333333333333	24.2666666666667	15.8277777777778	23.85	23.85	9.06111111111111	885.933333333333	174.733333333333	16.9333333333333	62.5651379205688	393	63.4	63.4	182.3	0.954	0.033	0	0.012	2.00419199664001	-0.075493911308725	1.01622045560683	0.572661725853165	9.96021505376344	14.5	4.3	61.6666666666667	38.5	9.19834282099937	1.5	16.2	66.4166666666667	34.9	-0.725540577233407	0.47879185420342
LUG-02	2018	June	June2018	42.06434	9.342734	Eastern Plain	high scrubland	0.5	30	15.3833333333333	8.12777777777778	33.4935897435897	610.601210598078	28.3	4.03333333333333	24.2666666666667	15.8277777777778	23.85	23.85	9.06111111111111	885.933333333333	174.733333333333	16.9333333333333	62.5651379205688	393	63.4	63.4	182.3	0.954	0.033	0	0.012	2.00419199664001	-0.075493911308725	1.01622045560683	0.572661725853165	16.3634408602151	21.7	9	98.8333333333333	41.5	14.8372759856631	7.45	20.2	93.9166666666667	66.4	0.304505984530871	-1.65791958194306
LUG-02	2018	October	October2018	42.06434	9.342734	Eastern Plain	high scrubland	0.5	91	15.3833333333333	8.12777777777778	33.4935897435897	610.601210598078	28.3	4.03333333333333	24.2666666666667	15.8277777777778	23.85	23.85	9.06111111111111	885.933333333333	174.733333333333	16.9333333333333	62.5651379205688	393	63.4	63.4	182.3	0.954	0.033	0	0.012	2.00419199664001	-0.075493911308725	1.01622045560683	0.572661725853165	20.6788888888889	24.3	12.4	84.1333333333333	104.2	22.6098745519713	16.15	26.35	50.5333333333333	58.3	0.576606984065682	-3.23377180825247
LUG-02	2019	April	April2019	42.06434	9.342734	Eastern Plain	high scrubland	0.5	150	15.3833333333333	8.12777777777778	33.4935897435897	610.601210598078	28.3	4.03333333333333	24.2666666666667	15.8277777777778	23.85	23.85	9.06111111111111	885.933333333333	174.733333333333	16.9333333333333	62.5651379205688	393	63.4	63.4	182.3	0.954	0.033	0	0.012	2.00419199664001	-0.075493911308725	1.01622045560683	0.572661725853165	9.96021505376344	14.5	4.3	61.6666666666667	38.5	9.19834282099937	1.5	16.2	66.4166666666667	34.9	-0.725540577233407	0.47879185420342
LUG-02	2019	June	June2019	42.06434	9.342734	Eastern Plain	high scrubland	0.5	13	15.3833333333333	8.12777777777778	33.4935897435897	610.601210598078	28.3	4.03333333333333	24.2666666666667	15.8277777777778	23.85	23.85	9.06111111111111	885.933333333333	174.733333333333	16.9333333333333	62.5651379205688	393	63.4	63.4	182.3	0.954	0.033	0	0.012	2.00419199664001	-0.075493911308725	1.01622045560683	0.572661725853165	16.3634408602151	21.7	9	98.8333333333333	41.5	14.8372759856631	7.45	20.2	93.9166666666667	66.4	0.304505984530871	-1.65791958194306
LUG-02	2019	October	October2019	42.06434	9.342734	Eastern Plain	high scrubland	0.5	75	15.3833333333333	8.12777777777778	33.4935897435897	610.601210598078	28.3	4.03333333333333	24.2666666666667	15.8277777777778	23.85	23.85	9.06111111111111	885.933333333333	174.733333333333	16.9333333333333	62.5651379205688	393	63.4	63.4	182.3	0.954	0.033	0	0.012	2.00419199664001	-0.075493911308725	1.01622045560683	0.572661725853165	20.6788888888889	24.3	12.4	84.1333333333333	104.2	22.6098745519713	16.15	26.35	50.5333333333333	58.3	0.576606984065682	-3.23377180825247
LUG-02	2020	June	June2020	42.06434	9.342734	Eastern Plain	high scrubland	0.5	15	15.3833333333333	8.12777777777778	33.4935897435897	610.601210598078	28.3	4.03333333333333	24.2666666666667	15.8277777777778	23.85	23.85	9.06111111111111	885.933333333333	174.733333333333	16.9333333333333	62.5651379205688	393	63.4	63.4	182.3	0.954	0.033	0	0.012	2.00419199664001	-0.075493911308725	1.01622045560683	0.572661725853165	16.3634408602151	21.7	9	98.8333333333333	41.5	14.8372759856631	7.45	20.2	93.9166666666667	66.4	0.304505984530871	-1.65791958194306
LUG-02	2020	October	October2020	42.06434	9.342734	Eastern Plain	high scrubland	0.5	27	15.3833333333333	8.12777777777778	33.4935897435897	610.601210598078	28.3	4.03333333333333	24.2666666666667	15.8277777777778	23.85	23.85	9.06111111111111	885.933333333333	174.733333333333	16.9333333333333	62.5651379205688	393	63.4	63.4	182.3	0.954	0.033	0	0.012	2.00419199664001	-0.075493911308725	1.01622045560683	0.572661725853165	20.6788888888889	24.3	12.4	84.1333333333333	104.2	22.6098745519713	16.15	26.35	50.5333333333333	58.3	0.576606984065682	-3.23377180825247
LUM-02	2018	April	April2018	42.566184	8.802006	Balagne West	low scrubland	0.6	11	16.9611111111111	8.00555555555556	34.2117758784426	582.918178386643	28.7	5.3	23.4	14.45	24.9111111111111	24.9111111111111	10.7333333333333	643.3	104.433333333333	17.6333333333333	59.7341571676408	293.833333333333	63.7	63.7	148.466666666667	0.333	0.373	0	0.294	-1.41234340940099	2.22003162293336	4.26780260024192	-0.458732168814999	11.347311827957	17.2	5.9	58.2333333333333	21.6	10.6777735610373	3.75	18.65	64.3833333333333	35.2	-3.59752618639931	-0.789985567778053
LUM-02	2018	June	June2018	42.566184	8.802006	Balagne West	low scrubland	0.6	1	16.9611111111111	8.00555555555556	34.2117758784426	582.918178386643	28.7	5.3	23.4	14.45	24.9111111111111	24.9111111111111	10.7333333333333	643.3	104.433333333333	17.6333333333333	59.7341571676408	293.833333333333	63.7	63.7	148.466666666667	0.333	0.373	0	0.294	-1.41234340940099	2.22003162293336	4.26780260024192	-0.458732168814999	17.6344086021505	23.2	10.6	68.4666666666667	32.4	16.0077598566308	9.7	21.2	55.1666666666667	21.6	-3.79511456830703	0.467485389073983
LUM-02	2018	October	October2018	42.566184	8.802006	Balagne West	low scrubland	0.6	33	16.9611111111111	8.00555555555556	34.2117758784426	582.918178386643	28.7	5.3	23.4	14.45	24.9111111111111	24.9111111111111	10.7333333333333	643.3	104.433333333333	17.6333333333333	59.7341571676408	293.833333333333	63.7	63.7	148.466666666667	0.333	0.373	0	0.294	-1.41234340940099	2.22003162293336	4.26780260024192	-0.458732168814999	22.1722222222222	25.3	14.7	26.9666666666667	14.7	24.006541218638	18.25	27.4	24.15	22.2	-3.4539164148098	0.707995071801197
LUM-02	2019	April	April2019	42.566184	8.802006	Balagne West	low scrubland	0.6	59	16.9611111111111	8.00555555555556	34.2117758784426	582.918178386643	28.7	5.3	23.4	14.45	24.9111111111111	24.9111111111111	10.7333333333333	643.3	104.433333333333	17.6333333333333	59.7341571676408	293.833333333333	63.7	63.7	148.466666666667	0.333	0.373	0	0.294	-1.41234340940099	2.22003162293336	4.26780260024192	-0.458732168814999	11.347311827957	17.2	5.9	58.2333333333333	21.6	10.6777735610373	3.75	18.65	64.3833333333333	35.2	-3.59752618639931	-0.789985567778053
LUM-02	2019	June	June2019	42.566184	8.802006	Balagne West	low scrubland	0.6	0	16.9611111111111	8.00555555555556	34.2117758784426	582.918178386643	28.7	5.3	23.4	14.45	24.9111111111111	24.9111111111111	10.7333333333333	643.3	104.433333333333	17.6333333333333	59.7341571676408	293.833333333333	63.7	63.7	148.466666666667	0.333	0.373	0	0.294	-1.41234340940099	2.22003162293336	4.26780260024192	-0.458732168814999	17.6344086021505	23.2	10.6	68.4666666666667	32.4	16.0077598566308	9.7	21.2	55.1666666666667	21.6	-3.79511456830703	0.467485389073983
LUM-02	2019	October	October2019	42.566184	8.802006	Balagne West	low scrubland	0.6	41	16.9611111111111	8.00555555555556	34.2117758784426	582.918178386643	28.7	5.3	23.4	14.45	24.9111111111111	24.9111111111111	10.7333333333333	643.3	104.433333333333	17.6333333333333	59.7341571676408	293.833333333333	63.7	63.7	148.466666666667	0.333	0.373	0	0.294	-1.41234340940099	2.22003162293336	4.26780260024192	-0.458732168814999	22.1722222222222	25.3	14.7	26.9666666666667	14.7	24.006541218638	18.25	27.4	24.15	22.2	-3.4539164148098	0.707995071801197
LUM-02	2020	June	June2020	42.566184	8.802006	Balagne West	low scrubland	0.6	0	16.9611111111111	8.00555555555556	34.2117758784426	582.918178386643	28.7	5.3	23.4	14.45	24.9111111111111	24.9111111111111	10.7333333333333	643.3	104.433333333333	17.6333333333333	59.7341571676408	293.833333333333	63.7	63.7	148.466666666667	0.333	0.373	0	0.294	-1.41234340940099	2.22003162293336	4.26780260024192	-0.458732168814999	17.6344086021505	23.2	10.6	68.4666666666667	32.4	16.0077598566308	9.7	21.2	55.1666666666667	21.6	-3.79511456830703	0.467485389073983
LUM-02	2020	October	October2020	42.566184	8.802006	Balagne West	low scrubland	0.6	11	16.9611111111111	8.00555555555556	34.2117758784426	582.918178386643	28.7	5.3	23.4	14.45	24.9111111111111	24.9111111111111	10.7333333333333	643.3	104.433333333333	17.6333333333333	59.7341571676408	293.833333333333	63.7	63.7	148.466666666667	0.333	0.373	0	0.294	-1.41234340940099	2.22003162293336	4.26780260024192	-0.458732168814999	22.1722222222222	25.3	14.7	26.9666666666667	14.7	24.006541218638	18.25	27.4	24.15	22.2	-3.4539164148098	0.707995071801197
LUM-05	2018	April	April2018	42.566788	8.802342	Balagne West	low scrubland	0.8	133	16.9611111111111	8.00555555555556	34.2117758784426	582.918178386643	28.7	5.3	23.4	14.45	24.9111111111111	24.9111111111111	10.7333333333333	643.3	104.433333333333	17.6333333333333	59.7341571676408	293.833333333333	63.7	63.7	148.466666666667	0.282	0.368	0	0.349	-1.67315855060013	2.68712959627221	4.26780260024192	-0.458732168814999	11.347311827957	17.2	5.9	58.2333333333333	21.6	10.6777735610373	3.75	18.65	64.3833333333333	35.2	-3.59752618639931	-0.789985567778053
LUM-05	2018	June	June2018	42.566788	8.802342	Balagne West	low scrubland	0.8	2	16.9611111111111	8.00555555555556	34.2117758784426	582.918178386643	28.7	5.3	23.4	14.45	24.9111111111111	24.9111111111111	10.7333333333333	643.3	104.433333333333	17.6333333333333	59.7341571676408	293.833333333333	63.7	63.7	148.466666666667	0.282	0.368	0	0.349	-1.67315855060013	2.68712959627221	4.26780260024192	-0.458732168814999	17.6344086021505	23.2	10.6	68.4666666666667	32.4	16.0077598566308	9.7	21.2	55.1666666666667	21.6	-3.79511456830703	0.467485389073983
LUM-05	2018	October	October2018	42.566788	8.802342	Balagne West	low scrubland	0.8	116	16.9611111111111	8.00555555555556	34.2117758784426	582.918178386643	28.7	5.3	23.4	14.45	24.9111111111111	24.9111111111111	10.7333333333333	643.3	104.433333333333	17.6333333333333	59.7341571676408	293.833333333333	63.7	63.7	148.466666666667	0.282	0.368	0	0.349	-1.67315855060013	2.68712959627221	4.26780260024192	-0.458732168814999	22.1722222222222	25.3	14.7	26.9666666666667	14.7	24.006541218638	18.25	27.4	24.15	22.2	-3.4539164148098	0.707995071801197
LUM-05	2019	April	April2019	42.566788	8.802342	Balagne West	low scrubland	0.8	743	16.9611111111111	8.00555555555556	34.2117758784426	582.918178386643	28.7	5.3	23.4	14.45	24.9111111111111	24.9111111111111	10.7333333333333	643.3	104.433333333333	17.6333333333333	59.7341571676408	293.833333333333	63.7	63.7	148.466666666667	0.282	0.368	0	0.349	-1.67315855060013	2.68712959627221	4.26780260024192	-0.458732168814999	11.347311827957	17.2	5.9	58.2333333333333	21.6	10.6777735610373	3.75	18.65	64.3833333333333	35.2	-3.59752618639931	-0.789985567778053
LUM-05	2019	June	June2019	42.566788	8.802342	Balagne West	low scrubland	0.8	3	16.9611111111111	8.00555555555556	34.2117758784426	582.918178386643	28.7	5.3	23.4	14.45	24.9111111111111	24.9111111111111	10.7333333333333	643.3	104.433333333333	17.6333333333333	59.7341571676408	293.833333333333	63.7	63.7	148.466666666667	0.282	0.368	0	0.349	-1.67315855060013	2.68712959627221	4.26780260024192	-0.458732168814999	17.6344086021505	23.2	10.6	68.4666666666667	32.4	16.0077598566308	9.7	21.2	55.1666666666667	21.6	-3.79511456830703	0.467485389073983
LUM-05	2019	October	October2019	42.566788	8.802342	Balagne West	low scrubland	0.8	106	16.9611111111111	8.00555555555556	34.2117758784426	582.918178386643	28.7	5.3	23.4	14.45	24.9111111111111	24.9111111111111	10.7333333333333	643.3	104.433333333333	17.6333333333333	59.7341571676408	293.833333333333	63.7	63.7	148.466666666667	0.282	0.368	0	0.349	-1.67315855060013	2.68712959627221	4.26780260024192	-0.458732168814999	22.1722222222222	25.3	14.7	26.9666666666667	14.7	24.006541218638	18.25	27.4	24.15	22.2	-3.4539164148098	0.707995071801197
LUM-05	2020	June	June2020	42.566788	8.802342	Balagne West	low scrubland	0.8	0	16.9611111111111	8.00555555555556	34.2117758784426	582.918178386643	28.7	5.3	23.4	14.45	24.9111111111111	24.9111111111111	10.7333333333333	643.3	104.433333333333	17.6333333333333	59.7341571676408	293.833333333333	63.7	63.7	148.466666666667	0.282	0.368	0	0.349	-1.67315855060013	2.68712959627221	4.26780260024192	-0.458732168814999	17.6344086021505	23.2	10.6	68.4666666666667	32.4	16.0077598566308	9.7	21.2	55.1666666666667	21.6	-3.79511456830703	0.467485389073983
LUM-05	2020	October	October2020	42.566788	8.802342	Balagne West	low scrubland	0.8	10	16.9611111111111	8.00555555555556	34.2117758784426	582.918178386643	28.7	5.3	23.4	14.45	24.9111111111111	24.9111111111111	10.7333333333333	643.3	104.433333333333	17.6333333333333	59.7341571676408	293.833333333333	63.7	63.7	148.466666666667	0.282	0.368	0	0.349	-1.67315855060013	2.68712959627221	4.26780260024192	-0.458732168814999	22.1722222222222	25.3	14.7	26.9666666666667	14.7	24.006541218638	18.25	27.4	24.15	22.2	-3.4539164148098	0.707995071801197
LUM-07	2018	April	April2018	42.56733	8.802386	Balagne West	high scrubland	0.5	161	16.9611111111111	8.00555555555556	34.2117758784426	582.918178386643	28.7	5.3	23.4	14.45	24.9111111111111	24.9111111111111	10.7333333333333	643.3	104.433333333333	17.6333333333333	59.7341571676408	293.833333333333	63.7	63.7	148.466666666667	0.231	0.355	0	0.413	-1.93219063329401	3.2322591146075	4.26780260024192	-0.458732168814999	11.347311827957	17.2	5.9	58.2333333333333	21.6	10.6777735610373	3.75	18.65	64.3833333333333	35.2	-3.59752618639931	-0.789985567778053
LUM-07	2018	June	June2018	42.56733	8.802386	Balagne West	high scrubland	0.5	16	16.9611111111111	8.00555555555556	34.2117758784426	582.918178386643	28.7	5.3	23.4	14.45	24.9111111111111	24.9111111111111	10.7333333333333	643.3	104.433333333333	17.6333333333333	59.7341571676408	293.833333333333	63.7	63.7	148.466666666667	0.231	0.355	0	0.413	-1.93219063329401	3.2322591146075	4.26780260024192	-0.458732168814999	17.6344086021505	23.2	10.6	68.4666666666667	32.4	16.0077598566308	9.7	21.2	55.1666666666667	21.6	-3.79511456830703	0.467485389073983
LUM-07	2018	October	October2018	42.56733	8.802386	Balagne West	high scrubland	0.5	252	16.9611111111111	8.00555555555556	34.2117758784426	582.918178386643	28.7	5.3	23.4	14.45	24.9111111111111	24.9111111111111	10.7333333333333	643.3	104.433333333333	17.6333333333333	59.7341571676408	293.833333333333	63.7	63.7	148.466666666667	0.231	0.355	0	0.413	-1.93219063329401	3.2322591146075	4.26780260024192	-0.458732168814999	22.1722222222222	25.3	14.7	26.9666666666667	14.7	24.006541218638	18.25	27.4	24.15	22.2	-3.4539164148098	0.707995071801197
LUM-07	2019	April	April2019	42.56733	8.802386	Balagne West	high scrubland	0.5	1300	16.9611111111111	8.00555555555556	34.2117758784426	582.918178386643	28.7	5.3	23.4	14.45	24.9111111111111	24.9111111111111	10.7333333333333	643.3	104.433333333333	17.6333333333333	59.7341571676408	293.833333333333	63.7	63.7	148.466666666667	0.231	0.355	0	0.413	-1.93219063329401	3.2322591146075	4.26780260024192	-0.458732168814999	11.347311827957	17.2	5.9	58.2333333333333	21.6	10.6777735610373	3.75	18.65	64.3833333333333	35.2	-3.59752618639931	-0.789985567778053
LUM-07	2019	June	June2019	42.56733	8.802386	Balagne West	high scrubland	0.5	17	16.9611111111111	8.00555555555556	34.2117758784426	582.918178386643	28.7	5.3	23.4	14.45	24.9111111111111	24.9111111111111	10.7333333333333	643.3	104.433333333333	17.6333333333333	59.7341571676408	293.833333333333	63.7	63.7	148.466666666667	0.231	0.355	0	0.413	-1.93219063329401	3.2322591146075	4.26780260024192	-0.458732168814999	17.6344086021505	23.2	10.6	68.4666666666667	32.4	16.0077598566308	9.7	21.2	55.1666666666667	21.6	-3.79511456830703	0.467485389073983
LUM-07	2019	October	October2019	42.56733	8.802386	Balagne West	high scrubland	0.5	205	16.9611111111111	8.00555555555556	34.2117758784426	582.918178386643	28.7	5.3	23.4	14.45	24.9111111111111	24.9111111111111	10.7333333333333	643.3	104.433333333333	17.6333333333333	59.7341571676408	293.833333333333	63.7	63.7	148.466666666667	0.231	0.355	0	0.413	-1.93219063329401	3.2322591146075	4.26780260024192	-0.458732168814999	22.1722222222222	25.3	14.7	26.9666666666667	14.7	24.006541218638	18.25	27.4	24.15	22.2	-3.4539164148098	0.707995071801197
LUM-07	2020	June	June2020	42.56733	8.802386	Balagne West	high scrubland	0.5	7	16.9611111111111	8.00555555555556	34.2117758784426	582.918178386643	28.7	5.3	23.4	14.45	24.9111111111111	24.9111111111111	10.7333333333333	643.3	104.433333333333	17.6333333333333	59.7341571676408	293.833333333333	63.7	63.7	148.466666666667	0.231	0.355	0	0.413	-1.93219063329401	3.2322591146075	4.26780260024192	-0.458732168814999	17.6344086021505	23.2	10.6	68.4666666666667	32.4	16.0077598566308	9.7	21.2	55.1666666666667	21.6	-3.79511456830703	0.467485389073983
LUM-07	2020	October	October2020	42.56733	8.802386	Balagne West	high scrubland	0.5	75	16.9611111111111	8.00555555555556	34.2117758784426	582.918178386643	28.7	5.3	23.4	14.45	24.9111111111111	24.9111111111111	10.7333333333333	643.3	104.433333333333	17.6333333333333	59.7341571676408	293.833333333333	63.7	63.7	148.466666666667	0.231	0.355	0	0.413	-1.93219063329401	3.2322591146075	4.26780260024192	-0.458732168814999	22.1722222222222	25.3	14.7	26.9666666666667	14.7	24.006541218638	18.25	27.4	24.15	22.2	-3.4539164148098	0.707995071801197
NOVL-01	2018	April	April2018	42.568896	9.120357	Balagne North	low scrubland	0.8	3	14.4069444444444	8.74166666666667	35.6802721088435	589.53219698288	27	2.5	24.5	11.9944444444444	22.4388888888889	22.4388888888889	8.07222222222222	779.433333333333	126.4	21.3	60.2172207558159	356.933333333333	77.1666666666667	77.1666666666667	179.533333333333	0.596	0.375	0	0.028	-0.0402162755514949	-0.0314806765165108	-1.29055412834411	-1.0953451473079	8.75161290322581	14.4	1.9	70.8333333333333	26.3	8.13286527514231	-0.25	16.9	78.1166666666667	42.85	0.918896927865614	0.193219794349606
NOVL-01	2018	June	June2018	42.568896	9.120357	Balagne North	low scrubland	0.8	1	14.4069444444444	8.74166666666667	35.6802721088435	589.53219698288	27	2.5	24.5	11.9944444444444	22.4388888888889	22.4388888888889	8.07222222222222	779.433333333333	126.4	21.3	60.2172207558159	356.933333333333	77.1666666666667	77.1666666666667	179.533333333333	0.596	0.375	0	0.028	-0.0402162755514949	-0.0314806765165108	-1.29055412834411	-1.0953451473079	15.0516129032258	21.9	7.4	83.0333333333333	39.4	13.5946953405018	6.6	19.3	66.7	26.2	0.613168512100907	1.62248698092542
NOVL-01	2018	October	October2018	42.568896	9.120357	Balagne North	low scrubland	0.8	54	14.4069444444444	8.74166666666667	35.6802721088435	589.53219698288	27	2.5	24.5	11.9944444444444	22.4388888888889	22.4388888888889	8.07222222222222	779.433333333333	126.4	21.3	60.2172207558159	356.933333333333	77.1666666666667	77.1666666666667	179.533333333333	0.596	0.375	0	0.028	-0.0402162755514949	-0.0314806765165108	-1.29055412834411	-1.0953451473079	19.8322222222222	23.4	11.2	32.4	17.9	21.6827777777778	15.2	25.65	29.2	27.05	0.299251306871248	1.51928615610001
NOVL-01	2019	April	April2019	42.568896	9.120357	Balagne North	low scrubland	0.8	9	14.4069444444444	8.74166666666667	35.6802721088435	589.53219698288	27	2.5	24.5	11.9944444444444	22.4388888888889	22.4388888888889	8.07222222222222	779.433333333333	126.4	21.3	60.2172207558159	356.933333333333	77.1666666666667	77.1666666666667	179.533333333333	0.596	0.375	0	0.028	-0.0402162755514949	-0.0314806765165108	-1.29055412834411	-1.0953451473079	8.75161290322581	14.4	1.9	70.8333333333333	26.3	8.13286527514231	-0.25	16.9	78.1166666666667	42.85	0.918896927865614	0.193219794349606
NOVL-01	2019	June	June2019	42.568896	9.120357	Balagne North	low scrubland	0.8	0	14.4069444444444	8.74166666666667	35.6802721088435	589.53219698288	27	2.5	24.5	11.9944444444444	22.4388888888889	22.4388888888889	8.07222222222222	779.433333333333	126.4	21.3	60.2172207558159	356.933333333333	77.1666666666667	77.1666666666667	179.533333333333	0.596	0.375	0	0.028	-0.0402162755514949	-0.0314806765165108	-1.29055412834411	-1.0953451473079	15.0516129032258	21.9	7.4	83.0333333333333	39.4	13.5946953405018	6.6	19.3	66.7	26.2	0.613168512100907	1.62248698092542
NOVL-01	2019	October	October2019	42.568896	9.120357	Balagne North	low scrubland	0.8	24	14.4069444444444	8.74166666666667	35.6802721088435	589.53219698288	27	2.5	24.5	11.9944444444444	22.4388888888889	22.4388888888889	8.07222222222222	779.433333333333	126.4	21.3	60.2172207558159	356.933333333333	77.1666666666667	77.1666666666667	179.533333333333	0.596	0.375	0	0.028	-0.0402162755514949	-0.0314806765165108	-1.29055412834411	-1.0953451473079	19.8322222222222	23.4	11.2	32.4	17.9	21.6827777777778	15.2	25.65	29.2	27.05	0.299251306871248	1.51928615610001
NOVL-01	2020	June	June2020	42.568896	9.120357	Balagne North	low scrubland	0.8	17	14.4069444444444	8.74166666666667	35.6802721088435	589.53219698288	27	2.5	24.5	11.9944444444444	22.4388888888889	22.4388888888889	8.07222222222222	779.433333333333	126.4	21.3	60.2172207558159	356.933333333333	77.1666666666667	77.1666666666667	179.533333333333	0.596	0.375	0	0.028	-0.0402162755514949	-0.0314806765165108	-1.29055412834411	-1.0953451473079	15.0516129032258	21.9	7.4	83.0333333333333	39.4	13.5946953405018	6.6	19.3	66.7	26.2	0.613168512100907	1.62248698092542
NOVL-01	2020	October	October2020	42.568896	9.120357	Balagne North	low scrubland	0.8	89	14.4069444444444	8.74166666666667	35.6802721088435	589.53219698288	27	2.5	24.5	11.9944444444444	22.4388888888889	22.4388888888889	8.07222222222222	779.433333333333	126.4	21.3	60.2172207558159	356.933333333333	77.1666666666667	77.1666666666667	179.533333333333	0.596	0.375	0	0.028	-0.0402162755514949	-0.0314806765165108	-1.29055412834411	-1.0953451473079	19.8322222222222	23.4	11.2	32.4	17.9	21.6827777777778	15.2	25.65	29.2	27.05	0.299251306871248	1.51928615610001
NOVL-02	2018	April	April2018	42.568588	9.120134	Balagne North	low scrubland	0.6	47	14.4069444444444	8.74166666666667	35.6802721088435	589.53219698288	27	2.5	24.5	11.9944444444444	22.4388888888889	22.4388888888889	8.07222222222222	779.433333333333	126.4	21.3	60.2172207558159	356.933333333333	77.1666666666667	77.1666666666667	179.533333333333	0.571	0.399	0	0.029	-0.18304344183279	-0.029431388820862	-1.29055412834411	-1.0953451473079	8.75161290322581	14.4	1.9	70.8333333333333	26.3	8.13286527514231	-0.25	16.9	78.1166666666667	42.85	0.918896927865614	0.193219794349606
NOVL-02	2018	June	June2018	42.568588	9.120134	Balagne North	low scrubland	0.6	11	14.4069444444444	8.74166666666667	35.6802721088435	589.53219698288	27	2.5	24.5	11.9944444444444	22.4388888888889	22.4388888888889	8.07222222222222	779.433333333333	126.4	21.3	60.2172207558159	356.933333333333	77.1666666666667	77.1666666666667	179.533333333333	0.571	0.399	0	0.029	-0.18304344183279	-0.029431388820862	-1.29055412834411	-1.0953451473079	15.0516129032258	21.9	7.4	83.0333333333333	39.4	13.5946953405018	6.6	19.3	66.7	26.2	0.613168512100907	1.62248698092542
NOVL-02	2018	October	October2018	42.568588	9.120134	Balagne North	low scrubland	0.6	74	14.4069444444444	8.74166666666667	35.6802721088435	589.53219698288	27	2.5	24.5	11.9944444444444	22.4388888888889	22.4388888888889	8.07222222222222	779.433333333333	126.4	21.3	60.2172207558159	356.933333333333	77.1666666666667	77.1666666666667	179.533333333333	0.571	0.399	0	0.029	-0.18304344183279	-0.029431388820862	-1.29055412834411	-1.0953451473079	19.8322222222222	23.4	11.2	32.4	17.9	21.6827777777778	15.2	25.65	29.2	27.05	0.299251306871248	1.51928615610001
NOVL-02	2019	April	April2019	42.568588	9.120134	Balagne North	low scrubland	0.6	244	14.4069444444444	8.74166666666667	35.6802721088435	589.53219698288	27	2.5	24.5	11.9944444444444	22.4388888888889	22.4388888888889	8.07222222222222	779.433333333333	126.4	21.3	60.2172207558159	356.933333333333	77.1666666666667	77.1666666666667	179.533333333333	0.571	0.399	0	0.029	-0.18304344183279	-0.029431388820862	-1.29055412834411	-1.0953451473079	8.75161290322581	14.4	1.9	70.8333333333333	26.3	8.13286527514231	-0.25	16.9	78.1166666666667	42.85	0.918896927865614	0.193219794349606
NOVL-02	2019	June	June2019	42.568588	9.120134	Balagne North	low scrubland	0.6	3	14.4069444444444	8.74166666666667	35.6802721088435	589.53219698288	27	2.5	24.5	11.9944444444444	22.4388888888889	22.4388888888889	8.07222222222222	779.433333333333	126.4	21.3	60.2172207558159	356.933333333333	77.1666666666667	77.1666666666667	179.533333333333	0.571	0.399	0	0.029	-0.18304344183279	-0.029431388820862	-1.29055412834411	-1.0953451473079	15.0516129032258	21.9	7.4	83.0333333333333	39.4	13.5946953405018	6.6	19.3	66.7	26.2	0.613168512100907	1.62248698092542
NOVL-02	2019	October	October2019	42.568588	9.120134	Balagne North	low scrubland	0.6	188	14.4069444444444	8.74166666666667	35.6802721088435	589.53219698288	27	2.5	24.5	11.9944444444444	22.4388888888889	22.4388888888889	8.07222222222222	779.433333333333	126.4	21.3	60.2172207558159	356.933333333333	77.1666666666667	77.1666666666667	179.533333333333	0.571	0.399	0	0.029	-0.18304344183279	-0.029431388820862	-1.29055412834411	-1.0953451473079	19.8322222222222	23.4	11.2	32.4	17.9	21.6827777777778	15.2	25.65	29.2	27.05	0.299251306871248	1.51928615610001
NOVL-02	2020	June	June2020	42.568588	9.120134	Balagne North	low scrubland	0.6	29	14.4069444444444	8.74166666666667	35.6802721088435	589.53219698288	27	2.5	24.5	11.9944444444444	22.4388888888889	22.4388888888889	8.07222222222222	779.433333333333	126.4	21.3	60.2172207558159	356.933333333333	77.1666666666667	77.1666666666667	179.533333333333	0.571	0.399	0	0.029	-0.18304344183279	-0.029431388820862	-1.29055412834411	-1.0953451473079	15.0516129032258	21.9	7.4	83.0333333333333	39.4	13.5946953405018	6.6	19.3	66.7	26.2	0.613168512100907	1.62248698092542
NOVL-02	2020	October	October2020	42.568588	9.120134	Balagne North	low scrubland	0.6	94	14.4069444444444	8.74166666666667	35.6802721088435	589.53219698288	27	2.5	24.5	11.9944444444444	22.4388888888889	22.4388888888889	8.07222222222222	779.433333333333	126.4	21.3	60.2172207558159	356.933333333333	77.1666666666667	77.1666666666667	179.533333333333	0.571	0.399	0	0.029	-0.18304344183279	-0.029431388820862	-1.29055412834411	-1.0953451473079	19.8322222222222	23.4	11.2	32.4	17.9	21.6827777777778	15.2	25.65	29.2	27.05	0.299251306871248	1.51928615610001
PIETR-01	2018	April	April2018	42.559763	9.167915	Balagne North	low scrubland	0.3	126	12.6680555555556	9.41944444444444	37.2801231310466	604.74531676413	25.9666666666667	0.7	25.2666666666667	10.15	21.0777777777778	21.0777777777778	6.23888888888889	868.433333333333	140.8	23.7	60.3496380226947	397.733333333333	85.9	85.9	200.333333333333	0.615	0.347	0.012	0.024	0.0253555980745967	-0.372880841344236	-5.15888005543574	-1.93034530773207	6.96236559139785	13.4	-0.7	79	29.4	6.43294750158128	-3	15.6	87.2	47.9	3.7587027545869	0.791961256928101
PIETR-01	2018	June	June2018	42.559763	9.167915	Balagne North	low scrubland	0.3	73	12.6680555555556	9.41944444444444	37.2801231310466	604.74531676413	25.9666666666667	0.7	25.2666666666667	10.15	21.0777777777778	21.0777777777778	6.23888888888889	868.433333333333	140.8	23.7	60.3496380226947	397.733333333333	85.9	85.9	200.333333333333	0.615	0.347	0.012	0.024	0.0253555980745967	-0.372880841344236	-5.15888005543574	-1.93034530773207	13.4451612903226	21	4.6	92.4	44.1	11.9536917562724	4.1	18.2	74.2	29.3	3.68065767772815	2.46210496103055
PIETR-01	2018	October	October2018	42.559763	9.167915	Balagne North	low scrubland	0.3	206	12.6680555555556	9.41944444444444	37.2801231310466	604.74531676413	25.9666666666667	0.7	25.2666666666667	10.15	21.0777777777778	21.0777777777778	6.23888888888889	868.433333333333	140.8	23.7	60.3496380226947	397.733333333333	85.9	85.9	200.333333333333	0.615	0.347	0.012	0.024	0.0253555980745967	-0.372880841344236	-5.15888005543574	-1.93034530773207	18.1266666666667	21.6	8.6	36.0666666666667	20	20.1402150537634	13	24.55	32.4833333333333	30.2	3.02243847995651	2.15452543575792
PIETR-01	2019	April	April2019	42.559763	9.167915	Balagne North	low scrubland	0.3	469	12.6680555555556	9.41944444444444	37.2801231310466	604.74531676413	25.9666666666667	0.7	25.2666666666667	10.15	21.0777777777778	21.0777777777778	6.23888888888889	868.433333333333	140.8	23.7	60.3496380226947	397.733333333333	85.9	85.9	200.333333333333	0.615	0.347	0.012	0.024	0.0253555980745967	-0.372880841344236	-5.15888005543574	-1.93034530773207	6.96236559139785	13.4	-0.7	79	29.4	6.43294750158128	-3	15.6	87.2	47.9	3.7587027545869	0.791961256928101
PIETR-01	2019	June	June2019	42.559763	9.167915	Balagne North	low scrubland	0.3	78	12.6680555555556	9.41944444444444	37.2801231310466	604.74531676413	25.9666666666667	0.7	25.2666666666667	10.15	21.0777777777778	21.0777777777778	6.23888888888889	868.433333333333	140.8	23.7	60.3496380226947	397.733333333333	85.9	85.9	200.333333333333	0.615	0.347	0.012	0.024	0.0253555980745967	-0.372880841344236	-5.15888005543574	-1.93034530773207	13.4451612903226	21	4.6	92.4	44.1	11.9536917562724	4.1	18.2	74.2	29.3	3.68065767772815	2.46210496103055
PIETR-01	2019	October	October2019	42.559763	9.167915	Balagne North	low scrubland	0.3	88	12.6680555555556	9.41944444444444	37.2801231310466	604.74531676413	25.9666666666667	0.7	25.2666666666667	10.15	21.0777777777778	21.0777777777778	6.23888888888889	868.433333333333	140.8	23.7	60.3496380226947	397.733333333333	85.9	85.9	200.333333333333	0.615	0.347	0.012	0.024	0.0253555980745967	-0.372880841344236	-5.15888005543574	-1.93034530773207	18.1266666666667	21.6	8.6	36.0666666666667	20	20.1402150537634	13	24.55	32.4833333333333	30.2	3.02243847995651	2.15452543575792
PIETR-01	2020	June	June2020	42.559763	9.167915	Balagne North	low scrubland	0.3	51	12.6680555555556	9.41944444444444	37.2801231310466	604.74531676413	25.9666666666667	0.7	25.2666666666667	10.15	21.0777777777778	21.0777777777778	6.23888888888889	868.433333333333	140.8	23.7	60.3496380226947	397.733333333333	85.9	85.9	200.333333333333	0.615	0.347	0.012	0.024	0.0253555980745967	-0.372880841344236	-5.15888005543574	-1.93034530773207	13.4451612903226	21	4.6	92.4	44.1	11.9536917562724	4.1	18.2	74.2	29.3	3.68065767772815	2.46210496103055
PIETR-01	2020	October	October2020	42.559763	9.167915	Balagne North	low scrubland	0.3	111	12.6680555555556	9.41944444444444	37.2801231310466	604.74531676413	25.9666666666667	0.7	25.2666666666667	10.15	21.0777777777778	21.0777777777778	6.23888888888889	868.433333333333	140.8	23.7	60.3496380226947	397.733333333333	85.9	85.9	200.333333333333	0.615	0.347	0.012	0.024	0.0253555980745967	-0.372880841344236	-5.15888005543574	-1.93034530773207	18.1266666666667	21.6	8.6	36.0666666666667	20	20.1402150537634	13	24.55	32.4833333333333	30.2	3.02243847995651	2.15452543575792
PIETR-02	2018	April	April2018	42.560687	9.167361	Balagne North	low scrubland	0.3	256	12.6680555555556	9.41944444444444	37.2801231310466	604.74531676413	25.9666666666667	0.7	25.2666666666667	10.15	21.0777777777778	21.0777777777778	6.23888888888889	868.433333333333	140.8	23.7	60.3496380226947	397.733333333333	85.9	85.9	200.333333333333	0.572	0.337	0.062	0.027	-0.40380458982917	-1.65859550178319	-5.15888005543574	-1.93034530773207	6.96236559139785	13.4	-0.7	79	29.4	6.43294750158128	-3	15.6	87.2	47.9	3.7587027545869	0.791961256928101
PIETR-02	2018	June	June2018	42.560687	9.167361	Balagne North	low scrubland	0.3	83	12.6680555555556	9.41944444444444	37.2801231310466	604.74531676413	25.9666666666667	0.7	25.2666666666667	10.15	21.0777777777778	21.0777777777778	6.23888888888889	868.433333333333	140.8	23.7	60.3496380226947	397.733333333333	85.9	85.9	200.333333333333	0.572	0.337	0.062	0.027	-0.40380458982917	-1.65859550178319	-5.15888005543574	-1.93034530773207	13.4451612903226	21	4.6	92.4	44.1	11.9536917562724	4.1	18.2	74.2	29.3	3.68065767772815	2.46210496103055
PIETR-02	2018	October	October2018	42.560687	9.167361	Balagne North	low scrubland	0.3	193	12.6680555555556	9.41944444444444	37.2801231310466	604.74531676413	25.9666666666667	0.7	25.2666666666667	10.15	21.0777777777778	21.0777777777778	6.23888888888889	868.433333333333	140.8	23.7	60.3496380226947	397.733333333333	85.9	85.9	200.333333333333	0.572	0.337	0.062	0.027	-0.40380458982917	-1.65859550178319	-5.15888005543574	-1.93034530773207	18.1266666666667	21.6	8.6	36.0666666666667	20	20.1402150537634	13	24.55	32.4833333333333	30.2	3.02243847995651	2.15452543575792
PIETR-02	2019	April	April2019	42.560687	9.167361	Balagne North	low scrubland	0.3	672	12.6680555555556	9.41944444444444	37.2801231310466	604.74531676413	25.9666666666667	0.7	25.2666666666667	10.15	21.0777777777778	21.0777777777778	6.23888888888889	868.433333333333	140.8	23.7	60.3496380226947	397.733333333333	85.9	85.9	200.333333333333	0.572	0.337	0.062	0.027	-0.40380458982917	-1.65859550178319	-5.15888005543574	-1.93034530773207	6.96236559139785	13.4	-0.7	79	29.4	6.43294750158128	-3	15.6	87.2	47.9	3.7587027545869	0.791961256928101
PIETR-02	2019	June	June2019	42.560687	9.167361	Balagne North	low scrubland	0.3	62	12.6680555555556	9.41944444444444	37.2801231310466	604.74531676413	25.9666666666667	0.7	25.2666666666667	10.15	21.0777777777778	21.0777777777778	6.23888888888889	868.433333333333	140.8	23.7	60.3496380226947	397.733333333333	85.9	85.9	200.333333333333	0.572	0.337	0.062	0.027	-0.40380458982917	-1.65859550178319	-5.15888005543574	-1.93034530773207	13.4451612903226	21	4.6	92.4	44.1	11.9536917562724	4.1	18.2	74.2	29.3	3.68065767772815	2.46210496103055
PIETR-02	2019	October	October2019	42.560687	9.167361	Balagne North	low scrubland	0.3	164	12.6680555555556	9.41944444444444	37.2801231310466	604.74531676413	25.9666666666667	0.7	25.2666666666667	10.15	21.0777777777778	21.0777777777778	6.23888888888889	868.433333333333	140.8	23.7	60.3496380226947	397.733333333333	85.9	85.9	200.333333333333	0.572	0.337	0.062	0.027	-0.40380458982917	-1.65859550178319	-5.15888005543574	-1.93034530773207	18.1266666666667	21.6	8.6	36.0666666666667	20	20.1402150537634	13	24.55	32.4833333333333	30.2	3.02243847995651	2.15452543575792
PIETR-02	2020	June	June2020	42.560687	9.167361	Balagne North	low scrubland	0.3	43	12.6680555555556	9.41944444444444	37.2801231310466	604.74531676413	25.9666666666667	0.7	25.2666666666667	10.15	21.0777777777778	21.0777777777778	6.23888888888889	868.433333333333	140.8	23.7	60.3496380226947	397.733333333333	85.9	85.9	200.333333333333	0.572	0.337	0.062	0.027	-0.40380458982917	-1.65859550178319	-5.15888005543574	-1.93034530773207	13.4451612903226	21	4.6	92.4	44.1	11.9536917562724	4.1	18.2	74.2	29.3	3.68065767772815	2.46210496103055
PIETR-02	2020	October	October2020	42.560687	9.167361	Balagne North	low scrubland	0.3	158	12.6680555555556	9.41944444444444	37.2801231310466	604.74531676413	25.9666666666667	0.7	25.2666666666667	10.15	21.0777777777778	21.0777777777778	6.23888888888889	868.433333333333	140.8	23.7	60.3496380226947	397.733333333333	85.9	85.9	200.333333333333	0.572	0.337	0.062	0.027	-0.40380458982917	-1.65859550178319	-5.15888005543574	-1.93034530773207	18.1266666666667	21.6	8.6	36.0666666666667	20	20.1402150537634	13	24.55	32.4833333333333	30.2	3.02243847995651	2.15452543575792
PORT-01	2018	April	April2018	41.59676	9.319553	South	low scrubland	0.15	45	16.7083333333333	7.9	33.3333333333333	593.167962994658	29.1333333333333	5.43333333333333	23.7	13.9	24.9777777777778	24.9777777777778	10.5944444444444	830.033333333333	152.5	13.9333333333333	57.2140196105342	348	58.8333333333333	58.8333333333333	191.566666666667	0.762	0.174	0	0.063	0.929886957695928	0.318454906163755	3.45964299070858	0.776750075002471	11.6322580645161	15.6	6.1	66.2666666666667	29.1	10.8831878557875	3.25	17	74.2833333333333	30.5	-2.49612877248952	-0.807084942402504
PORT-01	2018	June	June2018	41.59676	9.319553	South	low scrubland	0.15	6	16.7083333333333	7.9	33.3333333333333	593.167962994658	29.1333333333333	5.43333333333333	23.7	13.9	24.9777777777778	24.9777777777778	10.5944444444444	830.033333333333	152.5	13.9333333333333	57.2140196105342	348	58.8333333333333	58.8333333333333	191.566666666667	0.762	0.174	0	0.063	0.929886957695928	0.318454906163755	3.45964299070858	0.776750075002471	17.6043010752688	23	9.1	94.3666666666667	37.8	16.0665949820789	8.75	21.15	84.8833333333333	59	-1.86865799269104	-1.74119553414412
PORT-01	2018	October	October2018	41.59676	9.319553	South	low scrubland	0.15	15	16.7083333333333	7.9	33.3333333333333	593.167962994658	29.1333333333333	5.43333333333333	23.7	13.9	24.9777777777778	24.9777777777778	10.5944444444444	830.033333333333	152.5	13.9333333333333	57.2140196105342	348	58.8333333333333	58.8333333333333	191.566666666667	0.762	0.174	0	0.063	0.929886957695928	0.318454906163755	3.45964299070858	0.776750075002471	21.8788888888889	25.4	12.8	61.8666666666667	22.8	23.9044982078853	17.2	27.3	37.9	13.8	-2.15002710665289	-0.169700002377945
PORT-01	2019	April	April2019	41.59676	9.319553	South	low scrubland	0.15	72	16.7083333333333	7.9	33.3333333333333	593.167962994658	29.1333333333333	5.43333333333333	23.7	13.9	24.9777777777778	24.9777777777778	10.5944444444444	830.033333333333	152.5	13.9333333333333	57.2140196105342	348	58.8333333333333	58.8333333333333	191.566666666667	0.762	0.174	0	0.063	0.929886957695928	0.318454906163755	3.45964299070858	0.776750075002471	11.6322580645161	15.6	6.1	66.2666666666667	29.1	10.8831878557875	3.25	17	74.2833333333333	30.5	-2.49612877248952	-0.807084942402504
PORT-01	2019	June	June2019	41.59676	9.319553	South	low scrubland	0.15	0	16.7083333333333	7.9	33.3333333333333	593.167962994658	29.1333333333333	5.43333333333333	23.7	13.9	24.9777777777778	24.9777777777778	10.5944444444444	830.033333333333	152.5	13.9333333333333	57.2140196105342	348	58.8333333333333	58.8333333333333	191.566666666667	0.762	0.174	0	0.063	0.929886957695928	0.318454906163755	3.45964299070858	0.776750075002471	17.6043010752688	23	9.1	94.3666666666667	37.8	16.0665949820789	8.75	21.15	84.8833333333333	59	-1.86865799269104	-1.74119553414412
PORT-01	2019	October	October2019	41.59676	9.319553	South	low scrubland	0.15	2	16.7083333333333	7.9	33.3333333333333	593.167962994658	29.1333333333333	5.43333333333333	23.7	13.9	24.9777777777778	24.9777777777778	10.5944444444444	830.033333333333	152.5	13.9333333333333	57.2140196105342	348	58.8333333333333	58.8333333333333	191.566666666667	0.762	0.174	0	0.063	0.929886957695928	0.318454906163755	3.45964299070858	0.776750075002471	21.8788888888889	25.4	12.8	61.8666666666667	22.8	23.9044982078853	17.2	27.3	37.9	13.8	-2.15002710665289	-0.169700002377945
PORT-01	2020	June	June2020	41.59676	9.319553	South	low scrubland	0.15	0	16.7083333333333	7.9	33.3333333333333	593.167962994658	29.1333333333333	5.43333333333333	23.7	13.9	24.9777777777778	24.9777777777778	10.5944444444444	830.033333333333	152.5	13.9333333333333	57.2140196105342	348	58.8333333333333	58.8333333333333	191.566666666667	0.762	0.174	0	0.063	0.929886957695928	0.318454906163755	3.45964299070858	0.776750075002471	17.6043010752688	23	9.1	94.3666666666667	37.8	16.0665949820789	8.75	21.15	84.8833333333333	59	-1.86865799269104	-1.74119553414412
PORT-01	2020	October	October2020	41.59676	9.319553	South	low scrubland	0.15	6	16.7083333333333	7.9	33.3333333333333	593.167962994658	29.1333333333333	5.43333333333333	23.7	13.9	24.9777777777778	24.9777777777778	10.5944444444444	830.033333333333	152.5	13.9333333333333	57.2140196105342	348	58.8333333333333	58.8333333333333	191.566666666667	0.762	0.174	0	0.063	0.929886957695928	0.318454906163755	3.45964299070858	0.776750075002471	21.8788888888889	25.4	12.8	61.8666666666667	22.8	23.9044982078853	17.2	27.3	37.9	13.8	-2.15002710665289	-0.169700002377945
PORT-02	2018	April	April2018	41.597538	9.320983	South	low scrubland	0.3	175	16.7083333333333	7.9	33.3333333333333	593.167962994658	29.1333333333333	5.43333333333333	23.7	13.9	24.9777777777778	24.9777777777778	10.5944444444444	830.033333333333	152.5	13.9333333333333	57.2140196105342	348	58.8333333333333	58.8333333333333	191.566666666667	0.693	0.208	0	0.098	0.552509208737016	0.605586002164722	3.45964299070858	0.776750075002471	11.6322580645161	15.6	6.1	66.2666666666667	29.1	10.8831878557875	3.25	17	74.2833333333333	30.5	-2.49612877248952	-0.807084942402504
PORT-02	2018	June	June2018	41.597538	9.320983	South	low scrubland	0.3	16	16.7083333333333	7.9	33.3333333333333	593.167962994658	29.1333333333333	5.43333333333333	23.7	13.9	24.9777777777778	24.9777777777778	10.5944444444444	830.033333333333	152.5	13.9333333333333	57.2140196105342	348	58.8333333333333	58.8333333333333	191.566666666667	0.693	0.208	0	0.098	0.552509208737016	0.605586002164722	3.45964299070858	0.776750075002471	17.6043010752688	23	9.1	94.3666666666667	37.8	16.0665949820789	8.75	21.15	84.8833333333333	59	-1.86865799269104	-1.74119553414412
PORT-02	2018	October	October2018	41.597538	9.320983	South	low scrubland	0.3	31	16.7083333333333	7.9	33.3333333333333	593.167962994658	29.1333333333333	5.43333333333333	23.7	13.9	24.9777777777778	24.9777777777778	10.5944444444444	830.033333333333	152.5	13.9333333333333	57.2140196105342	348	58.8333333333333	58.8333333333333	191.566666666667	0.693	0.208	0	0.098	0.552509208737016	0.605586002164722	3.45964299070858	0.776750075002471	21.8788888888889	25.4	12.8	61.8666666666667	22.8	23.9044982078853	17.2	27.3	37.9	13.8	-2.15002710665289	-0.169700002377945
PORT-02	2019	April	April2019	41.597538	9.320983	South	low scrubland	0.3	96	16.7083333333333	7.9	33.3333333333333	593.167962994658	29.1333333333333	5.43333333333333	23.7	13.9	24.9777777777778	24.9777777777778	10.5944444444444	830.033333333333	152.5	13.9333333333333	57.2140196105342	348	58.8333333333333	58.8333333333333	191.566666666667	0.693	0.208	0	0.098	0.552509208737016	0.605586002164722	3.45964299070858	0.776750075002471	11.6322580645161	15.6	6.1	66.2666666666667	29.1	10.8831878557875	3.25	17	74.2833333333333	30.5	-2.49612877248952	-0.807084942402504
PORT-02	2019	June	June2019	41.597538	9.320983	South	low scrubland	0.3	22	16.7083333333333	7.9	33.3333333333333	593.167962994658	29.1333333333333	5.43333333333333	23.7	13.9	24.9777777777778	24.9777777777778	10.5944444444444	830.033333333333	152.5	13.9333333333333	57.2140196105342	348	58.8333333333333	58.8333333333333	191.566666666667	0.693	0.208	0	0.098	0.552509208737016	0.605586002164722	3.45964299070858	0.776750075002471	17.6043010752688	23	9.1	94.3666666666667	37.8	16.0665949820789	8.75	21.15	84.8833333333333	59	-1.86865799269104	-1.74119553414412
PORT-02	2019	October	October2019	41.597538	9.320983	South	low scrubland	0.3	7	16.7083333333333	7.9	33.3333333333333	593.167962994658	29.1333333333333	5.43333333333333	23.7	13.9	24.9777777777778	24.9777777777778	10.5944444444444	830.033333333333	152.5	13.9333333333333	57.2140196105342	348	58.8333333333333	58.8333333333333	191.566666666667	0.693	0.208	0	0.098	0.552509208737016	0.605586002164722	3.45964299070858	0.776750075002471	21.8788888888889	25.4	12.8	61.8666666666667	22.8	23.9044982078853	17.2	27.3	37.9	13.8	-2.15002710665289	-0.169700002377945
PORT-02	2020	June	June2020	41.597538	9.320983	South	low scrubland	0.3	1	16.7083333333333	7.9	33.3333333333333	593.167962994658	29.1333333333333	5.43333333333333	23.7	13.9	24.9777777777778	24.9777777777778	10.5944444444444	830.033333333333	152.5	13.9333333333333	57.2140196105342	348	58.8333333333333	58.8333333333333	191.566666666667	0.693	0.208	0	0.098	0.552509208737016	0.605586002164722	3.45964299070858	0.776750075002471	17.6043010752688	23	9.1	94.3666666666667	37.8	16.0665949820789	8.75	21.15	84.8833333333333	59	-1.86865799269104	-1.74119553414412
PORT-02	2020	October	October2020	41.597538	9.320983	South	low scrubland	0.3	31	16.7083333333333	7.9	33.3333333333333	593.167962994658	29.1333333333333	5.43333333333333	23.7	13.9	24.9777777777778	24.9777777777778	10.5944444444444	830.033333333333	152.5	13.9333333333333	57.2140196105342	348	58.8333333333333	58.8333333333333	191.566666666667	0.693	0.208	0	0.098	0.552509208737016	0.605586002164722	3.45964299070858	0.776750075002471	21.8788888888889	25.4	12.8	61.8666666666667	22.8	23.9044982078853	17.2	27.3	37.9	13.8	-2.15002710665289	-0.169700002377945
PORT-03	2018	April	April2018	41.597323	9.321367	South	low scrubland	0.2	44	16.7083333333333	7.9	33.3333333333333	593.167962994658	29.1333333333333	5.43333333333333	23.7	13.9	24.9777777777778	24.9777777777778	10.5944444444444	830.033333333333	152.5	13.9333333333333	57.2140196105342	348	58.8333333333333	58.8333333333333	191.566666666667	0.69	0.219	0	0.09	0.531132328826158	0.534939314234009	3.45964299070858	0.776750075002471	11.6322580645161	15.6	6.1	66.2666666666667	29.1	10.8831878557875	3.25	17	74.2833333333333	30.5	-2.49612877248952	-0.807084942402504
PORT-03	2018	June	June2018	41.597323	9.321367	South	low scrubland	0.2	6	16.7083333333333	7.9	33.3333333333333	593.167962994658	29.1333333333333	5.43333333333333	23.7	13.9	24.9777777777778	24.9777777777778	10.5944444444444	830.033333333333	152.5	13.9333333333333	57.2140196105342	348	58.8333333333333	58.8333333333333	191.566666666667	0.69	0.219	0	0.09	0.531132328826158	0.534939314234009	3.45964299070858	0.776750075002471	17.6043010752688	23	9.1	94.3666666666667	37.8	16.0665949820789	8.75	21.15	84.8833333333333	59	-1.86865799269104	-1.74119553414412
PORT-03	2018	October	October2018	41.597323	9.321367	South	low scrubland	0.2	54	16.7083333333333	7.9	33.3333333333333	593.167962994658	29.1333333333333	5.43333333333333	23.7	13.9	24.9777777777778	24.9777777777778	10.5944444444444	830.033333333333	152.5	13.9333333333333	57.2140196105342	348	58.8333333333333	58.8333333333333	191.566666666667	0.69	0.219	0	0.09	0.531132328826158	0.534939314234009	3.45964299070858	0.776750075002471	21.8788888888889	25.4	12.8	61.8666666666667	22.8	23.9044982078853	17.2	27.3	37.9	13.8	-2.15002710665289	-0.169700002377945
PORT-03	2019	April	April2019	41.597323	9.321367	South	low scrubland	0.2	359	16.7083333333333	7.9	33.3333333333333	593.167962994658	29.1333333333333	5.43333333333333	23.7	13.9	24.9777777777778	24.9777777777778	10.5944444444444	830.033333333333	152.5	13.9333333333333	57.2140196105342	348	58.8333333333333	58.8333333333333	191.566666666667	0.69	0.219	0	0.09	0.531132328826158	0.534939314234009	3.45964299070858	0.776750075002471	11.6322580645161	15.6	6.1	66.2666666666667	29.1	10.8831878557875	3.25	17	74.2833333333333	30.5	-2.49612877248952	-0.807084942402504
PORT-03	2019	June	June2019	41.597323	9.321367	South	low scrubland	0.2	9	16.7083333333333	7.9	33.3333333333333	593.167962994658	29.1333333333333	5.43333333333333	23.7	13.9	24.9777777777778	24.9777777777778	10.5944444444444	830.033333333333	152.5	13.9333333333333	57.2140196105342	348	58.8333333333333	58.8333333333333	191.566666666667	0.69	0.219	0	0.09	0.531132328826158	0.534939314234009	3.45964299070858	0.776750075002471	17.6043010752688	23	9.1	94.3666666666667	37.8	16.0665949820789	8.75	21.15	84.8833333333333	59	-1.86865799269104	-1.74119553414412
PORT-03	2019	October	October2019	41.597323	9.321367	South	low scrubland	0.2	5	16.7083333333333	7.9	33.3333333333333	593.167962994658	29.1333333333333	5.43333333333333	23.7	13.9	24.9777777777778	24.9777777777778	10.5944444444444	830.033333333333	152.5	13.9333333333333	57.2140196105342	348	58.8333333333333	58.8333333333333	191.566666666667	0.69	0.219	0	0.09	0.531132328826158	0.534939314234009	3.45964299070858	0.776750075002471	21.8788888888889	25.4	12.8	61.8666666666667	22.8	23.9044982078853	17.2	27.3	37.9	13.8	-2.15002710665289	-0.169700002377945
PORT-03	2020	June	June2020	41.597323	9.321367	South	low scrubland	0.2	0	16.7083333333333	7.9	33.3333333333333	593.167962994658	29.1333333333333	5.43333333333333	23.7	13.9	24.9777777777778	24.9777777777778	10.5944444444444	830.033333333333	152.5	13.9333333333333	57.2140196105342	348	58.8333333333333	58.8333333333333	191.566666666667	0.69	0.219	0	0.09	0.531132328826158	0.534939314234009	3.45964299070858	0.776750075002471	17.6043010752688	23	9.1	94.3666666666667	37.8	16.0665949820789	8.75	21.15	84.8833333333333	59	-1.86865799269104	-1.74119553414412
PORT-03	2020	October	October2020	41.597323	9.321367	South	low scrubland	0.2	45	16.7083333333333	7.9	33.3333333333333	593.167962994658	29.1333333333333	5.43333333333333	23.7	13.9	24.9777777777778	24.9777777777778	10.5944444444444	830.033333333333	152.5	13.9333333333333	57.2140196105342	348	58.8333333333333	58.8333333333333	191.566666666667	0.69	0.219	0	0.09	0.531132328826158	0.534939314234009	3.45964299070858	0.776750075002471	21.8788888888889	25.4	12.8	61.8666666666667	22.8	23.9044982078853	17.2	27.3	37.9	13.8	-2.15002710665289	-0.169700002377945
PRUN-01	2018	April	April2018	42.008702	9.35145	Eastern Plain	high scrubland	0.5	367	15.3833333333333	8.12777777777778	33.4935897435897	610.601210598078	28.3	4.03333333333333	24.2666666666667	15.8277777777778	23.85	23.85	9.06111111111111	885.933333333333	174.733333333333	16.9333333333333	62.5651379205688	393	63.4	63.4	182.3	0.541	0.429	0	0.029	-0.355062290625088	-0.0374489828650278	1.01622045560683	0.572661725853165	9.96021505376344	14.5	4.3	61.6666666666667	38.5	9.19834282099937	1.5	16.2	66.4166666666667	34.9	-0.725540577233407	0.47879185420342
PRUN-01	2018	June	June2018	42.008702	9.35145	Eastern Plain	high scrubland	0.5	38	15.3833333333333	8.12777777777778	33.4935897435897	610.601210598078	28.3	4.03333333333333	24.2666666666667	15.8277777777778	23.85	23.85	9.06111111111111	885.933333333333	174.733333333333	16.9333333333333	62.5651379205688	393	63.4	63.4	182.3	0.541	0.429	0	0.029	-0.355062290625088	-0.0374489828650278	1.01622045560683	0.572661725853165	16.3634408602151	21.7	9	98.8333333333333	41.5	14.8372759856631	7.45	20.2	93.9166666666667	66.4	0.304505984530871	-1.65791958194306
PRUN-01	2018	October	October2018	42.008702	9.35145	Eastern Plain	high scrubland	0.5	187	15.3833333333333	8.12777777777778	33.4935897435897	610.601210598078	28.3	4.03333333333333	24.2666666666667	15.8277777777778	23.85	23.85	9.06111111111111	885.933333333333	174.733333333333	16.9333333333333	62.5651379205688	393	63.4	63.4	182.3	0.541	0.429	0	0.029	-0.355062290625088	-0.0374489828650278	1.01622045560683	0.572661725853165	20.6788888888889	24.3	12.4	84.1333333333333	104.2	22.6098745519713	16.15	26.35	50.5333333333333	58.3	0.576606984065682	-3.23377180825247
PRUN-01	2019	April	April2019	42.008702	9.35145	Eastern Plain	high scrubland	0.5	363	15.3833333333333	8.12777777777778	33.4935897435897	610.601210598078	28.3	4.03333333333333	24.2666666666667	15.8277777777778	23.85	23.85	9.06111111111111	885.933333333333	174.733333333333	16.9333333333333	62.5651379205688	393	63.4	63.4	182.3	0.541	0.429	0	0.029	-0.355062290625088	-0.0374489828650278	1.01622045560683	0.572661725853165	9.96021505376344	14.5	4.3	61.6666666666667	38.5	9.19834282099937	1.5	16.2	66.4166666666667	34.9	-0.725540577233407	0.47879185420342
PRUN-01	2019	June	June2019	42.008702	9.35145	Eastern Plain	high scrubland	0.5	16	15.3833333333333	8.12777777777778	33.4935897435897	610.601210598078	28.3	4.03333333333333	24.2666666666667	15.8277777777778	23.85	23.85	9.06111111111111	885.933333333333	174.733333333333	16.9333333333333	62.5651379205688	393	63.4	63.4	182.3	0.541	0.429	0	0.029	-0.355062290625088	-0.0374489828650278	1.01622045560683	0.572661725853165	16.3634408602151	21.7	9	98.8333333333333	41.5	14.8372759856631	7.45	20.2	93.9166666666667	66.4	0.304505984530871	-1.65791958194306
PRUN-01	2019	October	October2019	42.008702	9.35145	Eastern Plain	high scrubland	0.5	107	15.3833333333333	8.12777777777778	33.4935897435897	610.601210598078	28.3	4.03333333333333	24.2666666666667	15.8277777777778	23.85	23.85	9.06111111111111	885.933333333333	174.733333333333	16.9333333333333	62.5651379205688	393	63.4	63.4	182.3	0.541	0.429	0	0.029	-0.355062290625088	-0.0374489828650278	1.01622045560683	0.572661725853165	20.6788888888889	24.3	12.4	84.1333333333333	104.2	22.6098745519713	16.15	26.35	50.5333333333333	58.3	0.576606984065682	-3.23377180825247
PRUN-01	2020	June	June2020	42.008702	9.35145	Eastern Plain	high scrubland	0.5	17	15.3833333333333	8.12777777777778	33.4935897435897	610.601210598078	28.3	4.03333333333333	24.2666666666667	15.8277777777778	23.85	23.85	9.06111111111111	885.933333333333	174.733333333333	16.9333333333333	62.5651379205688	393	63.4	63.4	182.3	0.541	0.429	0	0.029	-0.355062290625088	-0.0374489828650278	1.01622045560683	0.572661725853165	16.3634408602151	21.7	9	98.8333333333333	41.5	14.8372759856631	7.45	20.2	93.9166666666667	66.4	0.304505984530871	-1.65791958194306
PRUN-01	2020	October	October2020	42.008702	9.35145	Eastern Plain	high scrubland	0.5	184	15.3833333333333	8.12777777777778	33.4935897435897	610.601210598078	28.3	4.03333333333333	24.2666666666667	15.8277777777778	23.85	23.85	9.06111111111111	885.933333333333	174.733333333333	16.9333333333333	62.5651379205688	393	63.4	63.4	182.3	0.541	0.429	0	0.029	-0.355062290625088	-0.0374489828650278	1.01622045560683	0.572661725853165	20.6788888888889	24.3	12.4	84.1333333333333	104.2	22.6098745519713	16.15	26.35	50.5333333333333	58.3	0.576606984065682	-3.23377180825247
PRUN-07	2018	April	April2018	42.00635	9.347601	Eastern Plain	high scrubland	0.2	173	14.3041666666667	8.36944444444444	33.7931807985644	608.569329483403	27.6666666666667	2.9	24.7666666666667	14.7222222222222	22.7555555555556	22.7555555555556	8.01111111111111	948.066666666667	186.8	18.1333333333333	62.6222750665093	420.633333333333	67.5666666666667	67.5666666666667	195.166666666667	0.905	0.066	0	0.029	1.72918593048281	0.0592871586085449	-1.1487177411321	0.437211204197599	8.89569892473118	13.7	3	66.2666666666667	41.2	8.19549652118912	0.2	15.1	71.1666666666667	37.35	0.964555370531078	0.920152386767706
PRUN-07	2018	June	June2018	42.00635	9.347601	Eastern Plain	high scrubland	0.2	99	14.3041666666667	8.36944444444444	33.7931807985644	608.569329483403	27.6666666666667	2.9	24.7666666666667	14.7222222222222	22.7555555555556	22.7555555555556	8.01111111111111	948.066666666667	186.8	18.1333333333333	62.6222750665093	420.633333333333	67.5666666666667	67.5666666666667	195.166666666667	0.905	0.066	0	0.029	1.72918593048281	0.0592871586085449	-1.1487177411321	0.437211204197599	15.2838709677419	21	7.6	105.933333333333	44.4	13.8152688172043	6.15	19.5	100.6	71.05	2.25352738361104	-1.3585820742417
PRUN-07	2018	October	October2018	42.00635	9.347601	Eastern Plain	high scrubland	0.2	196	14.3041666666667	8.36944444444444	33.7931807985644	608.569329483403	27.6666666666667	2.9	24.7666666666667	14.7222222222222	22.7555555555556	22.7555555555556	8.01111111111111	948.066666666667	186.8	18.1333333333333	62.6222750665093	420.633333333333	67.5666666666667	67.5666666666667	195.166666666667	0.905	0.066	0	0.029	1.72918593048281	0.0592871586085449	-1.1487177411321	0.437211204197599	19.5588888888889	22.8	11.2	90.3333333333333	111.6	21.4337455197133	14.9	25.1	54.2333333333333	62.45	2.62213193667768	-3.07594567999616
PRUN-07	2019	April	April2019	42.00635	9.347601	Eastern Plain	high scrubland	0.2	124	14.3041666666667	8.36944444444444	33.7931807985644	608.569329483403	27.6666666666667	2.9	24.7666666666667	14.7222222222222	22.7555555555556	22.7555555555556	8.01111111111111	948.066666666667	186.8	18.1333333333333	62.6222750665093	420.633333333333	67.5666666666667	67.5666666666667	195.166666666667	0.905	0.066	0	0.029	1.72918593048281	0.0592871586085449	-1.1487177411321	0.437211204197599	8.89569892473118	13.7	3	66.2666666666667	41.2	8.19549652118912	0.2	15.1	71.1666666666667	37.35	0.964555370531078	0.920152386767706
PRUN-07	2019	June	June2019	42.00635	9.347601	Eastern Plain	high scrubland	0.2	3	14.3041666666667	8.36944444444444	33.7931807985644	608.569329483403	27.6666666666667	2.9	24.7666666666667	14.7222222222222	22.7555555555556	22.7555555555556	8.01111111111111	948.066666666667	186.8	18.1333333333333	62.6222750665093	420.633333333333	67.5666666666667	67.5666666666667	195.166666666667	0.905	0.066	0	0.029	1.72918593048281	0.0592871586085449	-1.1487177411321	0.437211204197599	15.2838709677419	21	7.6	105.933333333333	44.4	13.8152688172043	6.15	19.5	100.6	71.05	2.25352738361104	-1.3585820742417
PRUN-07	2019	October	October2019	42.00635	9.347601	Eastern Plain	high scrubland	0.2	62	14.3041666666667	8.36944444444444	33.7931807985644	608.569329483403	27.6666666666667	2.9	24.7666666666667	14.7222222222222	22.7555555555556	22.7555555555556	8.01111111111111	948.066666666667	186.8	18.1333333333333	62.6222750665093	420.633333333333	67.5666666666667	67.5666666666667	195.166666666667	0.905	0.066	0	0.029	1.72918593048281	0.0592871586085449	-1.1487177411321	0.437211204197599	19.5588888888889	22.8	11.2	90.3333333333333	111.6	21.4337455197133	14.9	25.1	54.2333333333333	62.45	2.62213193667768	-3.07594567999616
PRUN-07	2020	June	June2020	42.00635	9.347601	Eastern Plain	high scrubland	0.2	10	14.3041666666667	8.36944444444444	33.7931807985644	608.569329483403	27.6666666666667	2.9	24.7666666666667	14.7222222222222	22.7555555555556	22.7555555555556	8.01111111111111	948.066666666667	186.8	18.1333333333333	62.6222750665093	420.633333333333	67.5666666666667	67.5666666666667	195.166666666667	0.905	0.066	0	0.029	1.72918593048281	0.0592871586085449	-1.1487177411321	0.437211204197599	15.2838709677419	21	7.6	105.933333333333	44.4	13.8152688172043	6.15	19.5	100.6	71.05	2.25352738361104	-1.3585820742417
PRUN-07	2020	October	October2020	42.00635	9.347601	Eastern Plain	high scrubland	0.2	123	14.3041666666667	8.36944444444444	33.7931807985644	608.569329483403	27.6666666666667	2.9	24.7666666666667	14.7222222222222	22.7555555555556	22.7555555555556	8.01111111111111	948.066666666667	186.8	18.1333333333333	62.6222750665093	420.633333333333	67.5666666666667	67.5666666666667	195.166666666667	0.905	0.066	0	0.029	1.72918593048281	0.0592871586085449	-1.1487177411321	0.437211204197599	19.5588888888889	22.8	11.2	90.3333333333333	111.6	21.4337455197133	14.9	25.1	54.2333333333333	62.45	2.62213193667768	-3.07594567999616
PRUN-15	2018	April	April2018	42.006496	9.343138	Eastern Plain	high scrubland	0.25	61	14.3041666666667	8.36944444444444	33.7931807985644	608.569329483403	27.6666666666667	2.9	24.7666666666667	14.7222222222222	22.7555555555556	22.7555555555556	8.01111111111111	948.066666666667	186.8	18.1333333333333	62.6222750665093	420.633333333333	67.5666666666667	67.5666666666667	195.166666666667	0.915	0.034	0	0.049	1.80279065613662	0.237660010463622	-1.1487177411321	0.437211204197599	8.89569892473118	13.7	3	66.2666666666667	41.2	8.19549652118912	0.2	15.1	71.1666666666667	37.35	0.964555370531078	0.920152386767706
PRUN-15	2018	June	June2018	42.006496	9.343138	Eastern Plain	high scrubland	0.25	73	14.3041666666667	8.36944444444444	33.7931807985644	608.569329483403	27.6666666666667	2.9	24.7666666666667	14.7222222222222	22.7555555555556	22.7555555555556	8.01111111111111	948.066666666667	186.8	18.1333333333333	62.6222750665093	420.633333333333	67.5666666666667	67.5666666666667	195.166666666667	0.915	0.034	0	0.049	1.80279065613662	0.237660010463622	-1.1487177411321	0.437211204197599	15.2838709677419	21	7.6	105.933333333333	44.4	13.8152688172043	6.15	19.5	100.6	71.05	2.25352738361104	-1.3585820742417
PRUN-15	2018	October	October2018	42.006496	9.343138	Eastern Plain	high scrubland	0.5	372	14.3041666666667	8.36944444444444	33.7931807985644	608.569329483403	27.6666666666667	2.9	24.7666666666667	14.7222222222222	22.7555555555556	22.7555555555556	8.01111111111111	948.066666666667	186.8	18.1333333333333	62.6222750665093	420.633333333333	67.5666666666667	67.5666666666667	195.166666666667	0.915	0.034	0	0.049	1.80279065613662	0.237660010463622	-1.1487177411321	0.437211204197599	19.5588888888889	22.8	11.2	90.3333333333333	111.6	21.4337455197133	14.9	25.1	54.2333333333333	62.45	2.62213193667768	-3.07594567999616
PRUN-15	2019	April	April2019	42.006496	9.343138	Eastern Plain	high scrubland	0.5	135	14.3041666666667	8.36944444444444	33.7931807985644	608.569329483403	27.6666666666667	2.9	24.7666666666667	14.7222222222222	22.7555555555556	22.7555555555556	8.01111111111111	948.066666666667	186.8	18.1333333333333	62.6222750665093	420.633333333333	67.5666666666667	67.5666666666667	195.166666666667	0.915	0.034	0	0.049	1.80279065613662	0.237660010463622	-1.1487177411321	0.437211204197599	8.89569892473118	13.7	3	66.2666666666667	41.2	8.19549652118912	0.2	15.1	71.1666666666667	37.35	0.964555370531078	0.920152386767706
PRUN-15	2019	June	June2019	42.006496	9.343138	Eastern Plain	high scrubland	0.5	38	14.3041666666667	8.36944444444444	33.7931807985644	608.569329483403	27.6666666666667	2.9	24.7666666666667	14.7222222222222	22.7555555555556	22.7555555555556	8.01111111111111	948.066666666667	186.8	18.1333333333333	62.6222750665093	420.633333333333	67.5666666666667	67.5666666666667	195.166666666667	0.915	0.034	0	0.049	1.80279065613662	0.237660010463622	-1.1487177411321	0.437211204197599	15.2838709677419	21	7.6	105.933333333333	44.4	13.8152688172043	6.15	19.5	100.6	71.05	2.25352738361104	-1.3585820742417
PRUN-15	2019	October	October2019	42.006496	9.343138	Eastern Plain	high scrubland	0.95	262	14.3041666666667	8.36944444444444	33.7931807985644	608.569329483403	27.6666666666667	2.9	24.7666666666667	14.7222222222222	22.7555555555556	22.7555555555556	8.01111111111111	948.066666666667	186.8	18.1333333333333	62.6222750665093	420.633333333333	67.5666666666667	67.5666666666667	195.166666666667	0.915	0.034	0	0.049	1.80279065613662	0.237660010463622	-1.1487177411321	0.437211204197599	19.5588888888889	22.8	11.2	90.3333333333333	111.6	21.4337455197133	14.9	25.1	54.2333333333333	62.45	2.62213193667768	-3.07594567999616
PRUN-15	2020	June	June2020	42.006496	9.343138	Eastern Plain	high scrubland	0.05	4	14.3041666666667	8.36944444444444	33.7931807985644	608.569329483403	27.6666666666667	2.9	24.7666666666667	14.7222222222222	22.7555555555556	22.7555555555556	8.01111111111111	948.066666666667	186.8	18.1333333333333	62.6222750665093	420.633333333333	67.5666666666667	67.5666666666667	195.166666666667	0.915	0.034	0	0.049	1.80279065613662	0.237660010463622	-1.1487177411321	0.437211204197599	15.2838709677419	21	7.6	105.933333333333	44.4	13.8152688172043	6.15	19.5	100.6	71.05	2.25352738361104	-1.3585820742417
PRUN-15	2020	October	October2020	42.006496	9.343138	Eastern Plain	high scrubland	0.05	84	14.3041666666667	8.36944444444444	33.7931807985644	608.569329483403	27.6666666666667	2.9	24.7666666666667	14.7222222222222	22.7555555555556	22.7555555555556	8.01111111111111	948.066666666667	186.8	18.1333333333333	62.6222750665093	420.633333333333	67.5666666666667	67.5666666666667	195.166666666667	0.915	0.034	0	0.049	1.80279065613662	0.237660010463622	-1.1487177411321	0.437211204197599	19.5588888888889	22.8	11.2	90.3333333333333	111.6	21.4337455197133	14.9	25.1	54.2333333333333	62.45	2.62213193667768	-3.07594567999616
PRUN-23	2018	April	April2018	42.004773	9.339006	Eastern Plain	high scrubland	0.1	107	14.3041666666667	8.36944444444444	33.7931807985644	608.569329483403	27.6666666666667	2.9	24.7666666666667	14.7222222222222	22.7555555555556	22.7555555555556	8.01111111111111	948.066666666667	186.8	18.1333333333333	62.6222750665093	420.633333333333	67.5666666666667	67.5666666666667	195.166666666667	0.865	0.08	0	0.055	1.51339619927921	0.275593050926788	-1.1487177411321	0.437211204197599	8.89569892473118	13.7	3	66.2666666666667	41.2	8.19549652118912	0.2	15.1	71.1666666666667	37.35	0.964555370531078	0.920152386767706
PRUN-23	2018	June	June2018	42.004773	9.339006	Eastern Plain	high scrubland	0.1	55	14.3041666666667	8.36944444444444	33.7931807985644	608.569329483403	27.6666666666667	2.9	24.7666666666667	14.7222222222222	22.7555555555556	22.7555555555556	8.01111111111111	948.066666666667	186.8	18.1333333333333	62.6222750665093	420.633333333333	67.5666666666667	67.5666666666667	195.166666666667	0.865	0.08	0	0.055	1.51339619927921	0.275593050926788	-1.1487177411321	0.437211204197599	15.2838709677419	21	7.6	105.933333333333	44.4	13.8152688172043	6.15	19.5	100.6	71.05	2.25352738361104	-1.3585820742417
PRUN-23	2018	October	October2018	42.004773	9.339006	Eastern Plain	high scrubland	0.1	175	14.3041666666667	8.36944444444444	33.7931807985644	608.569329483403	27.6666666666667	2.9	24.7666666666667	14.7222222222222	22.7555555555556	22.7555555555556	8.01111111111111	948.066666666667	186.8	18.1333333333333	62.6222750665093	420.633333333333	67.5666666666667	67.5666666666667	195.166666666667	0.865	0.08	0	0.055	1.51339619927921	0.275593050926788	-1.1487177411321	0.437211204197599	19.5588888888889	22.8	11.2	90.3333333333333	111.6	21.4337455197133	14.9	25.1	54.2333333333333	62.45	2.62213193667768	-3.07594567999616
PRUN-23	2019	April	April2019	42.004773	9.339006	Eastern Plain	high scrubland	0.1	80	14.3041666666667	8.36944444444444	33.7931807985644	608.569329483403	27.6666666666667	2.9	24.7666666666667	14.7222222222222	22.7555555555556	22.7555555555556	8.01111111111111	948.066666666667	186.8	18.1333333333333	62.6222750665093	420.633333333333	67.5666666666667	67.5666666666667	195.166666666667	0.865	0.08	0	0.055	1.51339619927921	0.275593050926788	-1.1487177411321	0.437211204197599	8.89569892473118	13.7	3	66.2666666666667	41.2	8.19549652118912	0.2	15.1	71.1666666666667	37.35	0.964555370531078	0.920152386767706
PRUN-23	2019	June	June2019	42.004773	9.339006	Eastern Plain	high scrubland	0.1	23	14.3041666666667	8.36944444444444	33.7931807985644	608.569329483403	27.6666666666667	2.9	24.7666666666667	14.7222222222222	22.7555555555556	22.7555555555556	8.01111111111111	948.066666666667	186.8	18.1333333333333	62.6222750665093	420.633333333333	67.5666666666667	67.5666666666667	195.166666666667	0.865	0.08	0	0.055	1.51339619927921	0.275593050926788	-1.1487177411321	0.437211204197599	15.2838709677419	21	7.6	105.933333333333	44.4	13.8152688172043	6.15	19.5	100.6	71.05	2.25352738361104	-1.3585820742417
PRUN-23	2019	October	October2019	42.004773	9.339006	Eastern Plain	high scrubland	0.1	94	14.3041666666667	8.36944444444444	33.7931807985644	608.569329483403	27.6666666666667	2.9	24.7666666666667	14.7222222222222	22.7555555555556	22.7555555555556	8.01111111111111	948.066666666667	186.8	18.1333333333333	62.6222750665093	420.633333333333	67.5666666666667	67.5666666666667	195.166666666667	0.865	0.08	0	0.055	1.51339619927921	0.275593050926788	-1.1487177411321	0.437211204197599	19.5588888888889	22.8	11.2	90.3333333333333	111.6	21.4337455197133	14.9	25.1	54.2333333333333	62.45	2.62213193667768	-3.07594567999616
PRUN-23	2020	June	June2020	42.004773	9.339006	Eastern Plain	high scrubland	0.1	27	14.3041666666667	8.36944444444444	33.7931807985644	608.569329483403	27.6666666666667	2.9	24.7666666666667	14.7222222222222	22.7555555555556	22.7555555555556	8.01111111111111	948.066666666667	186.8	18.1333333333333	62.6222750665093	420.633333333333	67.5666666666667	67.5666666666667	195.166666666667	0.865	0.08	0	0.055	1.51339619927921	0.275593050926788	-1.1487177411321	0.437211204197599	15.2838709677419	21	7.6	105.933333333333	44.4	13.8152688172043	6.15	19.5	100.6	71.05	2.25352738361104	-1.3585820742417
PRUN-23	2020	October	October2020	42.004773	9.339006	Eastern Plain	high scrubland	0.1	175	14.3041666666667	8.36944444444444	33.7931807985644	608.569329483403	27.6666666666667	2.9	24.7666666666667	14.7222222222222	22.7555555555556	22.7555555555556	8.01111111111111	948.066666666667	186.8	18.1333333333333	62.6222750665093	420.633333333333	67.5666666666667	67.5666666666667	195.166666666667	0.865	0.08	0	0.055	1.51339619927921	0.275593050926788	-1.1487177411321	0.437211204197599	19.5588888888889	22.8	11.2	90.3333333333333	111.6	21.4337455197133	14.9	25.1	54.2333333333333	62.45	2.62213193667768	-3.07594567999616
PRUN-27	2018	April	April2018	42.003975	9.341746	Eastern Plain	low scrubland	0.15	192	14.3041666666667	8.36944444444444	33.7931807985644	608.569329483403	27.6666666666667	2.9	24.7666666666667	14.7222222222222	22.7555555555556	22.7555555555556	8.01111111111111	948.066666666667	186.8	18.1333333333333	62.6222750665093	420.633333333333	67.5666666666667	67.5666666666667	195.166666666667	0.864	0.098	0	0.036	1.50357424626331	0.110532091733307	-1.1487177411321	0.437211204197599	8.89569892473118	13.7	3	66.2666666666667	41.2	8.19549652118912	0.2	15.1	71.1666666666667	37.35	0.964555370531078	0.920152386767706
PRUN-27	2018	June	June2018	42.003975	9.341746	Eastern Plain	low scrubland	0.15	91	14.3041666666667	8.36944444444444	33.7931807985644	608.569329483403	27.6666666666667	2.9	24.7666666666667	14.7222222222222	22.7555555555556	22.7555555555556	8.01111111111111	948.066666666667	186.8	18.1333333333333	62.6222750665093	420.633333333333	67.5666666666667	67.5666666666667	195.166666666667	0.864	0.098	0	0.036	1.50357424626331	0.110532091733307	-1.1487177411321	0.437211204197599	15.2838709677419	21	7.6	105.933333333333	44.4	13.8152688172043	6.15	19.5	100.6	71.05	2.25352738361104	-1.3585820742417
PRUN-27	2018	October	October2018	42.003975	9.341746	Eastern Plain	low scrubland	0.15	163	14.3041666666667	8.36944444444444	33.7931807985644	608.569329483403	27.6666666666667	2.9	24.7666666666667	14.7222222222222	22.7555555555556	22.7555555555556	8.01111111111111	948.066666666667	186.8	18.1333333333333	62.6222750665093	420.633333333333	67.5666666666667	67.5666666666667	195.166666666667	0.864	0.098	0	0.036	1.50357424626331	0.110532091733307	-1.1487177411321	0.437211204197599	19.5588888888889	22.8	11.2	90.3333333333333	111.6	21.4337455197133	14.9	25.1	54.2333333333333	62.45	2.62213193667768	-3.07594567999616
PRUN-27	2019	April	April2019	42.003975	9.341746	Eastern Plain	low scrubland	0.15	86	14.3041666666667	8.36944444444444	33.7931807985644	608.569329483403	27.6666666666667	2.9	24.7666666666667	14.7222222222222	22.7555555555556	22.7555555555556	8.01111111111111	948.066666666667	186.8	18.1333333333333	62.6222750665093	420.633333333333	67.5666666666667	67.5666666666667	195.166666666667	0.864	0.098	0	0.036	1.50357424626331	0.110532091733307	-1.1487177411321	0.437211204197599	8.89569892473118	13.7	3	66.2666666666667	41.2	8.19549652118912	0.2	15.1	71.1666666666667	37.35	0.964555370531078	0.920152386767706
PRUN-27	2019	June	June2019	42.003975	9.341746	Eastern Plain	low scrubland	0.15	18	14.3041666666667	8.36944444444444	33.7931807985644	608.569329483403	27.6666666666667	2.9	24.7666666666667	14.7222222222222	22.7555555555556	22.7555555555556	8.01111111111111	948.066666666667	186.8	18.1333333333333	62.6222750665093	420.633333333333	67.5666666666667	67.5666666666667	195.166666666667	0.864	0.098	0	0.036	1.50357424626331	0.110532091733307	-1.1487177411321	0.437211204197599	15.2838709677419	21	7.6	105.933333333333	44.4	13.8152688172043	6.15	19.5	100.6	71.05	2.25352738361104	-1.3585820742417
PRUN-27	2019	October	October2019	42.003975	9.341746	Eastern Plain	low scrubland	0.15	88	14.3041666666667	8.36944444444444	33.7931807985644	608.569329483403	27.6666666666667	2.9	24.7666666666667	14.7222222222222	22.7555555555556	22.7555555555556	8.01111111111111	948.066666666667	186.8	18.1333333333333	62.6222750665093	420.633333333333	67.5666666666667	67.5666666666667	195.166666666667	0.864	0.098	0	0.036	1.50357424626331	0.110532091733307	-1.1487177411321	0.437211204197599	19.5588888888889	22.8	11.2	90.3333333333333	111.6	21.4337455197133	14.9	25.1	54.2333333333333	62.45	2.62213193667768	-3.07594567999616
PRUN-27	2020	June	June2020	42.003975	9.341746	Eastern Plain	low scrubland	0.15	20	14.3041666666667	8.36944444444444	33.7931807985644	608.569329483403	27.6666666666667	2.9	24.7666666666667	14.7222222222222	22.7555555555556	22.7555555555556	8.01111111111111	948.066666666667	186.8	18.1333333333333	62.6222750665093	420.633333333333	67.5666666666667	67.5666666666667	195.166666666667	0.864	0.098	0	0.036	1.50357424626331	0.110532091733307	-1.1487177411321	0.437211204197599	15.2838709677419	21	7.6	105.933333333333	44.4	13.8152688172043	6.15	19.5	100.6	71.05	2.25352738361104	-1.3585820742417
PRUN-27	2020	October	October2020	42.003975	9.341746	Eastern Plain	low scrubland	0.15	127	14.3041666666667	8.36944444444444	33.7931807985644	608.569329483403	27.6666666666667	2.9	24.7666666666667	14.7222222222222	22.7555555555556	22.7555555555556	8.01111111111111	948.066666666667	186.8	18.1333333333333	62.6222750665093	420.633333333333	67.5666666666667	67.5666666666667	195.166666666667	0.864	0.098	0	0.036	1.50357424626331	0.110532091733307	-1.1487177411321	0.437211204197599	19.5588888888889	22.8	11.2	90.3333333333333	111.6	21.4337455197133	14.9	25.1	54.2333333333333	62.45	2.62213193667768	-3.07594567999616
SART-01	2018	April	April2018	41.51516	8.949122	South	low scrubland	0.4	51	16.1347222222222	8.53055555555556	34.7712862318841	600.989276334745	28.9333333333333	4.4	24.5333333333333	16.7833333333333	24.3277777777778	24.3277777777778	9.82222222222222	651	128.7	10.6666666666667	55.2001491469729	260.2	53	53	151.1	0.726	0.245	0	0.027	0.70759067240816	-0.00492438546193952	3.7864384175356	-2.68615719425676	11.2139784946237	15.3	5.2	50.3333333333333	25.8	10.4099304237824	3.1	16.35	52.4166666666667	28.35	-3.01816125759472	1.24227680301287
SART-01	2018	June	June2018	41.51516	8.949122	South	low scrubland	0.4	0	16.1347222222222	8.53055555555556	34.7712862318841	600.989276334745	28.9333333333333	4.4	24.5333333333333	16.7833333333333	24.3277777777778	24.3277777777778	9.82222222222222	651	128.7	10.6666666666667	55.2001491469729	260.2	53	53	151.1	0.726	0.245	0	0.027	0.70759067240816	-0.00492438546193952	3.7864384175356	-2.68615719425676	17.2279569892473	23.1	9.3	57.1	46.6	15.6817562724014	8.95	20.85	59.8666666666667	50.4	-2.34507668545873	0.0769974325902636
SART-01	2018	October	October2018	41.51516	8.949122	South	low scrubland	0.4	69	16.1347222222222	8.53055555555556	34.7712862318841	600.989276334745	28.9333333333333	4.4	24.5333333333333	16.7833333333333	24.3277777777778	24.3277777777778	9.82222222222222	651	128.7	10.6666666666667	55.2001491469729	260.2	53	53	151.1	0.726	0.245	0	0.027	0.70759067240816	-0.00492438546193952	3.7864384175356	-2.68615719425676	21.5233333333333	24.7	13	68.6	52.5	23.4648924731183	16.75	26.95	44.75	36.85	-1.07073426175757	-1.57189196649941
SART-01	2019	April	April2019	41.51516	8.949122	South	low scrubland	0.4	57	16.1347222222222	8.53055555555556	34.7712862318841	600.989276334745	28.9333333333333	4.4	24.5333333333333	16.7833333333333	24.3277777777778	24.3277777777778	9.82222222222222	651	128.7	10.6666666666667	55.2001491469729	260.2	53	53	151.1	0.726	0.245	0	0.027	0.70759067240816	-0.00492438546193952	3.7864384175356	-2.68615719425676	11.2139784946237	15.3	5.2	50.3333333333333	25.8	10.4099304237824	3.1	16.35	52.4166666666667	28.35	-3.01816125759472	1.24227680301287
SART-01	2019	June	June2019	41.51516	8.949122	South	low scrubland	0.4	0	16.1347222222222	8.53055555555556	34.7712862318841	600.989276334745	28.9333333333333	4.4	24.5333333333333	16.7833333333333	24.3277777777778	24.3277777777778	9.82222222222222	651	128.7	10.6666666666667	55.2001491469729	260.2	53	53	151.1	0.726	0.245	0	0.027	0.70759067240816	-0.00492438546193952	3.7864384175356	-2.68615719425676	17.2279569892473	23.1	9.3	57.1	46.6	15.6817562724014	8.95	20.85	59.8666666666667	50.4	-2.34507668545873	0.0769974325902636
SART-01	2019	October	October2019	41.51516	8.949122	South	low scrubland	0.4	0	16.1347222222222	8.53055555555556	34.7712862318841	600.989276334745	28.9333333333333	4.4	24.5333333333333	16.7833333333333	24.3277777777778	24.3277777777778	9.82222222222222	651	128.7	10.6666666666667	55.2001491469729	260.2	53	53	151.1	0.726	0.245	0	0.027	0.70759067240816	-0.00492438546193952	3.7864384175356	-2.68615719425676	21.5233333333333	24.7	13	68.6	52.5	23.4648924731183	16.75	26.95	44.75	36.85	-1.07073426175757	-1.57189196649941
SART-01	2020	June	June2020	41.51516	8.949122	South	low scrubland	0.4	0	16.1347222222222	8.53055555555556	34.7712862318841	600.989276334745	28.9333333333333	4.4	24.5333333333333	16.7833333333333	24.3277777777778	24.3277777777778	9.82222222222222	651	128.7	10.6666666666667	55.2001491469729	260.2	53	53	151.1	0.726	0.245	0	0.027	0.70759067240816	-0.00492438546193952	3.7864384175356	-2.68615719425676	17.2279569892473	23.1	9.3	57.1	46.6	15.6817562724014	8.95	20.85	59.8666666666667	50.4	-2.34507668545873	0.0769974325902636
SART-01	2020	October	October2020	41.51516	8.949122	South	low scrubland	0.4	20	16.1347222222222	8.53055555555556	34.7712862318841	600.989276334745	28.9333333333333	4.4	24.5333333333333	16.7833333333333	24.3277777777778	24.3277777777778	9.82222222222222	651	128.7	10.6666666666667	55.2001491469729	260.2	53	53	151.1	0.726	0.245	0	0.027	0.70759067240816	-0.00492438546193952	3.7864384175356	-2.68615719425676	21.5233333333333	24.7	13	68.6	52.5	23.4648924731183	16.75	26.95	44.75	36.85	-1.07073426175757	-1.57189196649941
SART-05	2018	April	April2018	41.50405	8.940754	South	high scrubland	0.6	728	16.1347222222222	8.53055555555556	34.7712862318841	600.989276334745	28.9333333333333	4.4	24.5333333333333	16.7833333333333	24.3277777777778	24.3277777777778	9.82222222222222	651	128.7	10.6666666666667	55.2001491469729	260.2	53	53	151.1	0.946	0.051	0	0.002	1.95310155983919	-0.16493809704504	3.7864384175356	-2.68615719425676	11.2139784946237	15.3	5.2	50.3333333333333	25.8	10.4099304237824	3.1	16.35	52.4166666666667	28.35	-3.01816125759472	1.24227680301287
SART-05	2018	June	June2018	41.50405	8.940754	South	high scrubland	0.6	21	16.1347222222222	8.53055555555556	34.7712862318841	600.989276334745	28.9333333333333	4.4	24.5333333333333	16.7833333333333	24.3277777777778	24.3277777777778	9.82222222222222	651	128.7	10.6666666666667	55.2001491469729	260.2	53	53	151.1	0.946	0.051	0	0.002	1.95310155983919	-0.16493809704504	3.7864384175356	-2.68615719425676	17.2279569892473	23.1	9.3	57.1	46.6	15.6817562724014	8.95	20.85	59.8666666666667	50.4	-2.34507668545873	0.0769974325902636
SART-05	2018	October	October2018	41.50405	8.940754	South	high scrubland	0.6	253	16.1347222222222	8.53055555555556	34.7712862318841	600.989276334745	28.9333333333333	4.4	24.5333333333333	16.7833333333333	24.3277777777778	24.3277777777778	9.82222222222222	651	128.7	10.6666666666667	55.2001491469729	260.2	53	53	151.1	0.946	0.051	0	0.002	1.95310155983919	-0.16493809704504	3.7864384175356	-2.68615719425676	21.5233333333333	24.7	13	68.6	52.5	23.4648924731183	16.75	26.95	44.75	36.85	-1.07073426175757	-1.57189196649941
SART-05	2019	April	April2019	41.50405	8.940754	South	high scrubland	0.6	153	16.1347222222222	8.53055555555556	34.7712862318841	600.989276334745	28.9333333333333	4.4	24.5333333333333	16.7833333333333	24.3277777777778	24.3277777777778	9.82222222222222	651	128.7	10.6666666666667	55.2001491469729	260.2	53	53	151.1	0.946	0.051	0	0.002	1.95310155983919	-0.16493809704504	3.7864384175356	-2.68615719425676	11.2139784946237	15.3	5.2	50.3333333333333	25.8	10.4099304237824	3.1	16.35	52.4166666666667	28.35	-3.01816125759472	1.24227680301287
SART-05	2019	June	June2019	41.50405	8.940754	South	high scrubland	0.6	5	16.1347222222222	8.53055555555556	34.7712862318841	600.989276334745	28.9333333333333	4.4	24.5333333333333	16.7833333333333	24.3277777777778	24.3277777777778	9.82222222222222	651	128.7	10.6666666666667	55.2001491469729	260.2	53	53	151.1	0.946	0.051	0	0.002	1.95310155983919	-0.16493809704504	3.7864384175356	-2.68615719425676	17.2279569892473	23.1	9.3	57.1	46.6	15.6817562724014	8.95	20.85	59.8666666666667	50.4	-2.34507668545873	0.0769974325902636
SART-05	2019	October	October2019	41.50405	8.940754	South	high scrubland	0.6	4	16.1347222222222	8.53055555555556	34.7712862318841	600.989276334745	28.9333333333333	4.4	24.5333333333333	16.7833333333333	24.3277777777778	24.3277777777778	9.82222222222222	651	128.7	10.6666666666667	55.2001491469729	260.2	53	53	151.1	0.946	0.051	0	0.002	1.95310155983919	-0.16493809704504	3.7864384175356	-2.68615719425676	21.5233333333333	24.7	13	68.6	52.5	23.4648924731183	16.75	26.95	44.75	36.85	-1.07073426175757	-1.57189196649941
SART-05	2020	June	June2020	41.50405	8.940754	South	high scrubland	0.6	1	16.1347222222222	8.53055555555556	34.7712862318841	600.989276334745	28.9333333333333	4.4	24.5333333333333	16.7833333333333	24.3277777777778	24.3277777777778	9.82222222222222	651	128.7	10.6666666666667	55.2001491469729	260.2	53	53	151.1	0.946	0.051	0	0.002	1.95310155983919	-0.16493809704504	3.7864384175356	-2.68615719425676	17.2279569892473	23.1	9.3	57.1	46.6	15.6817562724014	8.95	20.85	59.8666666666667	50.4	-2.34507668545873	0.0769974325902636
SART-05	2020	October	October2020	41.50405	8.940754	South	high scrubland	0.6	47	16.1347222222222	8.53055555555556	34.7712862318841	600.989276334745	28.9333333333333	4.4	24.5333333333333	16.7833333333333	24.3277777777778	24.3277777777778	9.82222222222222	651	128.7	10.6666666666667	55.2001491469729	260.2	53	53	151.1	0.946	0.051	0	0.002	1.95310155983919	-0.16493809704504	3.7864384175356	-2.68615719425676	21.5233333333333	24.7	13	68.6	52.5	23.4648924731183	16.75	26.95	44.75	36.85	-1.07073426175757	-1.57189196649941
TEND-01	2018	April	April2018	42.665915	9.141852	Balagne North	low scrubland	0.45	0	16.3458333333333	8.05833333333333	34.3883357041252	580.882785599694	28.0666666666667	4.63333333333333	23.4333333333333	13.9055555555556	24.2333333333333	24.2333333333333	10.1	676.133333333333	109.633333333333	18.5	59.8487918384055	309.066666666667	66.9666666666667	66.9666666666667	155.966666666667	0.648	0.335	0	0.016	0.251687236474379	-0.122350906296069	3.00758151481283	-0.370064050217089	10.7333333333333	16.5	4.9	61.2666666666667	22.7	10.043137254902	2.8	18.25	67.6833333333333	37	-2.50459197497184	-0.54801394048998
TEND-01	2018	June	June2018	42.665915	9.141852	Balagne North	low scrubland	0.45	0	16.3458333333333	8.05833333333333	34.3883357041252	580.882785599694	28.0666666666667	4.63333333333333	23.4333333333333	13.9055555555556	24.2333333333333	24.2333333333333	10.1	676.133333333333	109.633333333333	18.5	59.8487918384055	309.066666666667	66.9666666666667	66.9666666666667	155.966666666667	0.648	0.335	0	0.016	0.251687236474379	-0.122350906296069	3.00758151481283	-0.370064050217089	16.9376344086022	22.7	10.1	71.8666666666667	34.1	15.3615949820789	9	20.75	57.9666666666667	22.7	-2.69030494104819	0.712555119585917
TEND-01	2018	October	October2018	42.665915	9.141852	Balagne North	low scrubland	0.45	16	16.3458333333333	8.05833333333333	34.3883357041252	580.882785599694	28.0666666666667	4.63333333333333	23.4333333333333	13.9055555555556	24.2333333333333	24.2333333333333	10.1	676.133333333333	109.633333333333	18.5	59.8487918384055	309.066666666667	66.9666666666667	66.9666666666667	155.966666666667	0.648	0.335	0	0.016	0.251687236474379	-0.122350906296069	3.00758151481283	-0.370064050217089	21.6522222222222	24.6	13.9	28.2	15.5	23.4750358422939	17.45	26.65	25.35	23.4	-2.40447050073568	0.953831321503653
TEND-01	2019	April	April2019	42.665915	9.141852	Balagne North	low scrubland	0.45	36	16.3458333333333	8.05833333333333	34.3883357041252	580.882785599694	28.0666666666667	4.63333333333333	23.4333333333333	13.9055555555556	24.2333333333333	24.2333333333333	10.1	676.133333333333	109.633333333333	18.5	59.8487918384055	309.066666666667	66.9666666666667	66.9666666666667	155.966666666667	0.648	0.335	0	0.016	0.251687236474379	-0.122350906296069	3.00758151481283	-0.370064050217089	10.7333333333333	16.5	4.9	61.2666666666667	22.7	10.043137254902	2.8	18.25	67.6833333333333	37	-2.50459197497184	-0.54801394048998
TEND-01	2019	June	June2019	42.665915	9.141852	Balagne North	low scrubland	0.45	0	16.3458333333333	8.05833333333333	34.3883357041252	580.882785599694	28.0666666666667	4.63333333333333	23.4333333333333	13.9055555555556	24.2333333333333	24.2333333333333	10.1	676.133333333333	109.633333333333	18.5	59.8487918384055	309.066666666667	66.9666666666667	66.9666666666667	155.966666666667	0.648	0.335	0	0.016	0.251687236474379	-0.122350906296069	3.00758151481283	-0.370064050217089	16.9376344086022	22.7	10.1	71.8666666666667	34.1	15.3615949820789	9	20.75	57.9666666666667	22.7	-2.69030494104819	0.712555119585917
TEND-01	2019	October	October2019	42.665915	9.141852	Balagne North	low scrubland	0.45	7	16.3458333333333	8.05833333333333	34.3883357041252	580.882785599694	28.0666666666667	4.63333333333333	23.4333333333333	13.9055555555556	24.2333333333333	24.2333333333333	10.1	676.133333333333	109.633333333333	18.5	59.8487918384055	309.066666666667	66.9666666666667	66.9666666666667	155.966666666667	0.648	0.335	0	0.016	0.251687236474379	-0.122350906296069	3.00758151481283	-0.370064050217089	21.6522222222222	24.6	13.9	28.2	15.5	23.4750358422939	17.45	26.65	25.35	23.4	-2.40447050073568	0.953831321503653
TEND-01	2020	June	June2020	42.665915	9.141852	Balagne North	low scrubland	0.45	0	16.3458333333333	8.05833333333333	34.3883357041252	580.882785599694	28.0666666666667	4.63333333333333	23.4333333333333	13.9055555555556	24.2333333333333	24.2333333333333	10.1	676.133333333333	109.633333333333	18.5	59.8487918384055	309.066666666667	66.9666666666667	66.9666666666667	155.966666666667	0.648	0.335	0	0.016	0.251687236474379	-0.122350906296069	3.00758151481283	-0.370064050217089	16.9376344086022	22.7	10.1	71.8666666666667	34.1	15.3615949820789	9	20.75	57.9666666666667	22.7	-2.69030494104819	0.712555119585917
TEND-01	2020	October	October2020	42.665915	9.141852	Balagne North	low scrubland	0.45	11	16.3458333333333	8.05833333333333	34.3883357041252	580.882785599694	28.0666666666667	4.63333333333333	23.4333333333333	13.9055555555556	24.2333333333333	24.2333333333333	10.1	676.133333333333	109.633333333333	18.5	59.8487918384055	309.066666666667	66.9666666666667	66.9666666666667	155.966666666667	0.648	0.335	0	0.016	0.251687236474379	-0.122350906296069	3.00758151481283	-0.370064050217089	21.6522222222222	24.6	13.9	28.2	15.5	23.4750358422939	17.45	26.65	25.35	23.4	-2.40447050073568	0.953831321503653
TEND-02	2018	April	April2018	42.666381	9.141338	Balagne North	high scrubland	0.5	1	16.3458333333333	8.05833333333333	34.3883357041252	580.882785599694	28.0666666666667	4.63333333333333	23.4333333333333	13.9055555555556	24.2333333333333	24.2333333333333	10.1	676.133333333333	109.633333333333	18.5	59.8487918384055	309.066666666667	66.9666666666667	66.9666666666667	155.966666666667	0.707	0.277	0	0.015	0.589469098053612	-0.115313587408329	3.00758151481283	-0.370064050217089	10.7333333333333	16.5	4.9	61.2666666666667	22.7	10.043137254902	2.8	18.25	67.6833333333333	37	-2.50459197497184	-0.54801394048998
TEND-02	2018	June	June2018	42.666381	9.141338	Balagne North	high scrubland	0.5	1	16.3458333333333	8.05833333333333	34.3883357041252	580.882785599694	28.0666666666667	4.63333333333333	23.4333333333333	13.9055555555556	24.2333333333333	24.2333333333333	10.1	676.133333333333	109.633333333333	18.5	59.8487918384055	309.066666666667	66.9666666666667	66.9666666666667	155.966666666667	0.707	0.277	0	0.015	0.589469098053612	-0.115313587408329	3.00758151481283	-0.370064050217089	16.9376344086022	22.7	10.1	71.8666666666667	34.1	15.3615949820789	9	20.75	57.9666666666667	22.7	-2.69030494104819	0.712555119585917
TEND-02	2018	October	October2018	42.666381	9.141338	Balagne North	high scrubland	0.5	6	16.3458333333333	8.05833333333333	34.3883357041252	580.882785599694	28.0666666666667	4.63333333333333	23.4333333333333	13.9055555555556	24.2333333333333	24.2333333333333	10.1	676.133333333333	109.633333333333	18.5	59.8487918384055	309.066666666667	66.9666666666667	66.9666666666667	155.966666666667	0.707	0.277	0	0.015	0.589469098053612	-0.115313587408329	3.00758151481283	-0.370064050217089	21.6522222222222	24.6	13.9	28.2	15.5	23.4750358422939	17.45	26.65	25.35	23.4	-2.40447050073568	0.953831321503653
TEND-02	2019	April	April2019	42.666381	9.141338	Balagne North	high scrubland	0.5	0	16.3458333333333	8.05833333333333	34.3883357041252	580.882785599694	28.0666666666667	4.63333333333333	23.4333333333333	13.9055555555556	24.2333333333333	24.2333333333333	10.1	676.133333333333	109.633333333333	18.5	59.8487918384055	309.066666666667	66.9666666666667	66.9666666666667	155.966666666667	0.707	0.277	0	0.015	0.589469098053612	-0.115313587408329	3.00758151481283	-0.370064050217089	10.7333333333333	16.5	4.9	61.2666666666667	22.7	10.043137254902	2.8	18.25	67.6833333333333	37	-2.50459197497184	-0.54801394048998
TEND-02	2019	June	June2019	42.666381	9.141338	Balagne North	high scrubland	0.5	0	16.3458333333333	8.05833333333333	34.3883357041252	580.882785599694	28.0666666666667	4.63333333333333	23.4333333333333	13.9055555555556	24.2333333333333	24.2333333333333	10.1	676.133333333333	109.633333333333	18.5	59.8487918384055	309.066666666667	66.9666666666667	66.9666666666667	155.966666666667	0.707	0.277	0	0.015	0.589469098053612	-0.115313587408329	3.00758151481283	-0.370064050217089	16.9376344086022	22.7	10.1	71.8666666666667	34.1	15.3615949820789	9	20.75	57.9666666666667	22.7	-2.69030494104819	0.712555119585917
TEND-02	2019	October	October2019	42.666381	9.141338	Balagne North	high scrubland	0.5	1	16.3458333333333	8.05833333333333	34.3883357041252	580.882785599694	28.0666666666667	4.63333333333333	23.4333333333333	13.9055555555556	24.2333333333333	24.2333333333333	10.1	676.133333333333	109.633333333333	18.5	59.8487918384055	309.066666666667	66.9666666666667	66.9666666666667	155.966666666667	0.707	0.277	0	0.015	0.589469098053612	-0.115313587408329	3.00758151481283	-0.370064050217089	21.6522222222222	24.6	13.9	28.2	15.5	23.4750358422939	17.45	26.65	25.35	23.4	-2.40447050073568	0.953831321503653
TEND-02	2020	June	June2020	42.666381	9.141338	Balagne North	high scrubland	0.5	0	16.3458333333333	8.05833333333333	34.3883357041252	580.882785599694	28.0666666666667	4.63333333333333	23.4333333333333	13.9055555555556	24.2333333333333	24.2333333333333	10.1	676.133333333333	109.633333333333	18.5	59.8487918384055	309.066666666667	66.9666666666667	66.9666666666667	155.966666666667	0.707	0.277	0	0.015	0.589469098053612	-0.115313587408329	3.00758151481283	-0.370064050217089	16.9376344086022	22.7	10.1	71.8666666666667	34.1	15.3615949820789	9	20.75	57.9666666666667	22.7	-2.69030494104819	0.712555119585917
TEND-02	2020	October	October2020	42.666381	9.141338	Balagne North	high scrubland	0.5	10	16.3458333333333	8.05833333333333	34.3883357041252	580.882785599694	28.0666666666667	4.63333333333333	23.4333333333333	13.9055555555556	24.2333333333333	24.2333333333333	10.1	676.133333333333	109.633333333333	18.5	59.8487918384055	309.066666666667	66.9666666666667	66.9666666666667	155.966666666667	0.707	0.277	0	0.015	0.589469098053612	-0.115313587408329	3.00758151481283	-0.370064050217089	21.6522222222222	24.6	13.9	28.2	15.5	23.4750358422939	17.45	26.65	25.35	23.4	-2.40447050073568	0.953831321503653
TOM-01	2018	April	April2018	42.943354	9.449891	Corsican Cape	high scrubland	0	0	16.8541666666667	7.34722222222222	32.7027695351138	579.204053731141	28.3333333333333	5.86666666666667	22.4666666666667	14.5777777777778	24.6333333333333	24.6333333333333	10.5722222222222	861.5	159.466666666667	15	60.6699250608442	383.566666666667	84.8666666666667	84.8666666666667	192.366666666667	0.965	0.015	0	0.018	2.07331063170955	-0.019626430835502	2.86540294737717	3.46308326110063	11.3666666666667	14.9	5.8	69.7	22.6	10.6750980392157	3.4	16.6	78.95	31.6	-1.97508732537113	-0.75167341903841
TOM-01	2018	June	June2018	42.943354	9.449891	Corsican Cape	high scrubland	0	3	16.8541666666667	7.34722222222222	32.7027695351138	579.204053731141	28.3333333333333	5.86666666666667	22.4666666666667	14.5777777777778	24.6333333333333	24.6333333333333	10.5722222222222	861.5	159.466666666667	15	60.6699250608442	383.566666666667	84.8666666666667	84.8666666666667	192.366666666667	0.965	0.015	0	0.018	2.07331063170955	-0.019626430835502	2.86540294737717	3.46308326110063	17.4290322580645	22.5	10.7	97.7333333333333	26.7	16.0228494623656	9.75	20.9	76.1	26.35	-2.82196781864369	-0.775392533627786
TOM-01	2018	October	October2018	42.943354	9.449891	Corsican Cape	high scrubland	0	0	16.8541666666667	7.34722222222222	32.7027695351138	579.204053731141	28.3333333333333	5.86666666666667	22.4666666666667	14.5777777777778	24.6333333333333	24.6333333333333	10.5722222222222	861.5	159.466666666667	15	60.6699250608442	383.566666666667	84.8666666666667	84.8666666666667	192.366666666667	0.965	0.015	0	0.018	2.07331063170955	-0.019626430835502	2.86540294737717	3.46308326110063	22.4222222222222	27	14.2	48.5	37.6	24.2428315412186	17.7	28	31.75	28.1	-3.42122646678946	-0.763299569943787
TOM-01	2019	April	April2019	42.943354	9.449891	Corsican Cape	high scrubland	0	0	16.8541666666667	7.34722222222222	32.7027695351138	579.204053731141	28.3333333333333	5.86666666666667	22.4666666666667	14.5777777777778	24.6333333333333	24.6333333333333	10.5722222222222	861.5	159.466666666667	15	60.6699250608442	383.566666666667	84.8666666666667	84.8666666666667	192.366666666667	0.965	0.015	0	0.018	2.07331063170955	-0.019626430835502	2.86540294737717	3.46308326110063	11.3666666666667	14.9	5.8	69.7	22.6	10.6750980392157	3.4	16.6	78.95	31.6	-1.97508732537113	-0.75167341903841
TOM-01	2019	June	June2019	42.943354	9.449891	Corsican Cape	high scrubland	0	0	16.8541666666667	7.34722222222222	32.7027695351138	579.204053731141	28.3333333333333	5.86666666666667	22.4666666666667	14.5777777777778	24.6333333333333	24.6333333333333	10.5722222222222	861.5	159.466666666667	15	60.6699250608442	383.566666666667	84.8666666666667	84.8666666666667	192.366666666667	0.965	0.015	0	0.018	2.07331063170955	-0.019626430835502	2.86540294737717	3.46308326110063	17.4290322580645	22.5	10.7	97.7333333333333	26.7	16.0228494623656	9.75	20.9	76.1	26.35	-2.82196781864369	-0.775392533627786
TOM-01	2019	October	October2019	42.943354	9.449891	Corsican Cape	high scrubland	0	0	16.8541666666667	7.34722222222222	32.7027695351138	579.204053731141	28.3333333333333	5.86666666666667	22.4666666666667	14.5777777777778	24.6333333333333	24.6333333333333	10.5722222222222	861.5	159.466666666667	15	60.6699250608442	383.566666666667	84.8666666666667	84.8666666666667	192.366666666667	0.965	0.015	0	0.018	2.07331063170955	-0.019626430835502	2.86540294737717	3.46308326110063	22.4222222222222	27	14.2	48.5	37.6	24.2428315412186	17.7	28	31.75	28.1	-3.42122646678946	-0.763299569943787
TOM-01	2020	June	June2020	42.943354	9.449891	Corsican Cape	high scrubland	0	1	16.8541666666667	7.34722222222222	32.7027695351138	579.204053731141	28.3333333333333	5.86666666666667	22.4666666666667	14.5777777777778	24.6333333333333	24.6333333333333	10.5722222222222	861.5	159.466666666667	15	60.6699250608442	383.566666666667	84.8666666666667	84.8666666666667	192.366666666667	0.965	0.015	0	0.018	2.07331063170955	-0.019626430835502	2.86540294737717	3.46308326110063	17.4290322580645	22.5	10.7	97.7333333333333	26.7	16.0228494623656	9.75	20.9	76.1	26.35	-2.82196781864369	-0.775392533627786
TOM-01	2020	October	October2020	42.943354	9.449891	Corsican Cape	high scrubland	0	1	16.8541666666667	7.34722222222222	32.7027695351138	579.204053731141	28.3333333333333	5.86666666666667	22.4666666666667	14.5777777777778	24.6333333333333	24.6333333333333	10.5722222222222	861.5	159.466666666667	15	60.6699250608442	383.566666666667	84.8666666666667	84.8666666666667	192.366666666667	0.965	0.015	0	0.018	2.07331063170955	-0.019626430835502	2.86540294737717	3.46308326110063	22.4222222222222	27	14.2	48.5	37.6	24.2428315412186	17.7	28	31.75	28.1	-3.42122646678946	-0.763299569943787
TOM-03	2018	April	April2018	42.943016	9.451296	Corsican Cape	high scrubland	0.1	47	16.8541666666667	7.34722222222222	32.7027695351138	579.204053731141	28.3333333333333	5.86666666666667	22.4666666666667	14.5777777777778	24.6333333333333	24.6333333333333	10.5722222222222	861.5	159.466666666667	15	60.6699250608442	383.566666666667	84.8666666666667	84.8666666666667	192.366666666667	0.974	0.007	0	0.018	2.12200247544193	-0.017765152217892	2.86540294737717	3.46308326110063	11.3666666666667	14.9	5.8	69.7	22.6	10.6750980392157	3.4	16.6	78.95	31.6	-1.97508732537113	-0.75167341903841
TOM-03	2018	June	June2018	42.943016	9.451296	Corsican Cape	high scrubland	0.1	6	16.8541666666667	7.34722222222222	32.7027695351138	579.204053731141	28.3333333333333	5.86666666666667	22.4666666666667	14.5777777777778	24.6333333333333	24.6333333333333	10.5722222222222	861.5	159.466666666667	15	60.6699250608442	383.566666666667	84.8666666666667	84.8666666666667	192.366666666667	0.974	0.007	0	0.018	2.12200247544193	-0.017765152217892	2.86540294737717	3.46308326110063	17.4290322580645	22.5	10.7	97.7333333333333	26.7	16.0228494623656	9.75	20.9	76.1	26.35	-2.82196781864369	-0.775392533627786
TOM-03	2018	October	October2018	42.943016	9.451296	Corsican Cape	high scrubland	0.1	23	16.8541666666667	7.34722222222222	32.7027695351138	579.204053731141	28.3333333333333	5.86666666666667	22.4666666666667	14.5777777777778	24.6333333333333	24.6333333333333	10.5722222222222	861.5	159.466666666667	15	60.6699250608442	383.566666666667	84.8666666666667	84.8666666666667	192.366666666667	0.974	0.007	0	0.018	2.12200247544193	-0.017765152217892	2.86540294737717	3.46308326110063	22.4222222222222	27	14.2	48.5	37.6	24.2428315412186	17.7	28	31.75	28.1	-3.42122646678946	-0.763299569943787
TOM-03	2019	April	April2019	42.943016	9.451296	Corsican Cape	high scrubland	0.1	112	16.8541666666667	7.34722222222222	32.7027695351138	579.204053731141	28.3333333333333	5.86666666666667	22.4666666666667	14.5777777777778	24.6333333333333	24.6333333333333	10.5722222222222	861.5	159.466666666667	15	60.6699250608442	383.566666666667	84.8666666666667	84.8666666666667	192.366666666667	0.974	0.007	0	0.018	2.12200247544193	-0.017765152217892	2.86540294737717	3.46308326110063	11.3666666666667	14.9	5.8	69.7	22.6	10.6750980392157	3.4	16.6	78.95	31.6	-1.97508732537113	-0.75167341903841
TOM-03	2019	June	June2019	42.943016	9.451296	Corsican Cape	high scrubland	0.1	11	16.8541666666667	7.34722222222222	32.7027695351138	579.204053731141	28.3333333333333	5.86666666666667	22.4666666666667	14.5777777777778	24.6333333333333	24.6333333333333	10.5722222222222	861.5	159.466666666667	15	60.6699250608442	383.566666666667	84.8666666666667	84.8666666666667	192.366666666667	0.974	0.007	0	0.018	2.12200247544193	-0.017765152217892	2.86540294737717	3.46308326110063	17.4290322580645	22.5	10.7	97.7333333333333	26.7	16.0228494623656	9.75	20.9	76.1	26.35	-2.82196781864369	-0.775392533627786
TOM-03	2019	October	October2019	42.943016	9.451296	Corsican Cape	high scrubland	0.1	30	16.8541666666667	7.34722222222222	32.7027695351138	579.204053731141	28.3333333333333	5.86666666666667	22.4666666666667	14.5777777777778	24.6333333333333	24.6333333333333	10.5722222222222	861.5	159.466666666667	15	60.6699250608442	383.566666666667	84.8666666666667	84.8666666666667	192.366666666667	0.974	0.007	0	0.018	2.12200247544193	-0.017765152217892	2.86540294737717	3.46308326110063	22.4222222222222	27	14.2	48.5	37.6	24.2428315412186	17.7	28	31.75	28.1	-3.42122646678946	-0.763299569943787
TOM-03	2020	June	June2020	42.943016	9.451296	Corsican Cape	high scrubland	0.1	11	16.8541666666667	7.34722222222222	32.7027695351138	579.204053731141	28.3333333333333	5.86666666666667	22.4666666666667	14.5777777777778	24.6333333333333	24.6333333333333	10.5722222222222	861.5	159.466666666667	15	60.6699250608442	383.566666666667	84.8666666666667	84.8666666666667	192.366666666667	0.974	0.007	0	0.018	2.12200247544193	-0.017765152217892	2.86540294737717	3.46308326110063	17.4290322580645	22.5	10.7	97.7333333333333	26.7	16.0228494623656	9.75	20.9	76.1	26.35	-2.82196781864369	-0.775392533627786
TOM-03	2020	October	October2020	42.943016	9.451296	Corsican Cape	high scrubland	0.1	9	16.8541666666667	7.34722222222222	32.7027695351138	579.204053731141	28.3333333333333	5.86666666666667	22.4666666666667	14.5777777777778	24.6333333333333	24.6333333333333	10.5722222222222	861.5	159.466666666667	15	60.6699250608442	383.566666666667	84.8666666666667	84.8666666666667	192.366666666667	0.974	0.007	0	0.018	2.12200247544193	-0.017765152217892	2.86540294737717	3.46308326110063	22.4222222222222	27	14.2	48.5	37.6	24.2428315412186	17.7	28	31.75	28.1	-3.42122646678946	-0.763299569943787
TOX-01	2018	April	April2018	42.242234	9.460441	Eastern Plain	low scrubland	0.7	69	13.7305555555556	8.36666666666667	35.6534090909091	589.899337985922	26.0333333333333	2.56666666666667	23.4666666666667	10.7111111111111	21.9833333333333	21.9833333333333	7.75	1103.83333333333	225.3	30.6333333333333	62.568954602806	464.2	105.333333333333	105.333333333333	217.133333333333	0.326	0.654	0.004	0.015	-1.60990351849697	-0.32117020167641	-4.82818521990407	3.43073930093647	8.69462365591398	13.5	2.2	104.766666666667	78.5	7.9343706514864	0.1	16.1	101.033333333333	63.35	4.38690080080582	-3.77777183665105
TOX-01	2018	June	June2018	42.242234	9.460441	Eastern Plain	low scrubland	0.7	82	13.7305555555556	8.36666666666667	35.6534090909091	589.899337985922	26.0333333333333	2.56666666666667	23.4666666666667	10.7111111111111	21.9833333333333	21.9833333333333	7.75	1103.83333333333	225.3	30.6333333333333	62.568954602806	464.2	105.333333333333	105.333333333333	217.133333333333	0.326	0.654	0.004	0.015	-1.60990351849697	-0.32117020167641	-4.82818521990407	3.43073930093647	15.2634408602151	21.1	8.4	106.933333333333	41.9	13.7183870967742	5.55	19.5	106.616666666667	68.1	2.19986140484955	-1.48640796372112
TOX-01	2018	October	October2018	42.242234	9.460441	Eastern Plain	low scrubland	0.7	116	13.7305555555556	8.36666666666667	35.6534090909091	589.899337985922	26.0333333333333	2.56666666666667	23.4666666666667	10.7111111111111	21.9833333333333	21.9833333333333	7.75	1103.83333333333	225.3	30.6333333333333	62.568954602806	464.2	105.333333333333	105.333333333333	217.133333333333	0.326	0.654	0.004	0.015	-1.60990351849697	-0.32117020167641	-4.82818521990407	3.43073930093647	18.7533333333333	22.4	10.5	66.8	26.2	20.804623655914	14.1	24.9	48.7166666666667	20.5	2.39623713579144	0.575200393779214
TOX-01	2019	April	April2019	42.242234	9.460441	Eastern Plain	low scrubland	0.7	88	13.7305555555556	8.36666666666667	35.6534090909091	589.899337985922	26.0333333333333	2.56666666666667	23.4666666666667	10.7111111111111	21.9833333333333	21.9833333333333	7.75	1103.83333333333	225.3	30.6333333333333	62.568954602806	464.2	105.333333333333	105.333333333333	217.133333333333	0.326	0.654	0.004	0.015	-1.60990351849697	-0.32117020167641	-4.82818521990407	3.43073930093647	8.69462365591398	13.5	2.2	104.766666666667	78.5	7.9343706514864	0.1	16.1	101.033333333333	63.35	4.38690080080582	-3.77777183665105
TOX-01	2019	June	June2019	42.242234	9.460441	Eastern Plain	low scrubland	0.7	16	13.7305555555556	8.36666666666667	35.6534090909091	589.899337985922	26.0333333333333	2.56666666666667	23.4666666666667	10.7111111111111	21.9833333333333	21.9833333333333	7.75	1103.83333333333	225.3	30.6333333333333	62.568954602806	464.2	105.333333333333	105.333333333333	217.133333333333	0.326	0.654	0.004	0.015	-1.60990351849697	-0.32117020167641	-4.82818521990407	3.43073930093647	15.2634408602151	21.1	8.4	106.933333333333	41.9	13.7183870967742	5.55	19.5	106.616666666667	68.1	2.19986140484955	-1.48640796372112
TOX-01	2019	October	October2019	42.242234	9.460441	Eastern Plain	low scrubland	0.7	103	13.7305555555556	8.36666666666667	35.6534090909091	589.899337985922	26.0333333333333	2.56666666666667	23.4666666666667	10.7111111111111	21.9833333333333	21.9833333333333	7.75	1103.83333333333	225.3	30.6333333333333	62.568954602806	464.2	105.333333333333	105.333333333333	217.133333333333	0.326	0.654	0.004	0.015	-1.60990351849697	-0.32117020167641	-4.82818521990407	3.43073930093647	18.7533333333333	22.4	10.5	66.8	26.2	20.804623655914	14.1	24.9	48.7166666666667	20.5	2.39623713579144	0.575200393779214
TOX-01	2020	June	June2020	42.242234	9.460441	Eastern Plain	low scrubland	0.7	13	13.7305555555556	8.36666666666667	35.6534090909091	589.899337985922	26.0333333333333	2.56666666666667	23.4666666666667	10.7111111111111	21.9833333333333	21.9833333333333	7.75	1103.83333333333	225.3	30.6333333333333	62.568954602806	464.2	105.333333333333	105.333333333333	217.133333333333	0.326	0.654	0.004	0.015	-1.60990351849697	-0.32117020167641	-4.82818521990407	3.43073930093647	15.2634408602151	21.1	8.4	106.933333333333	41.9	13.7183870967742	5.55	19.5	106.616666666667	68.1	2.19986140484955	-1.48640796372112
TOX-01	2020	October	October2020	42.242234	9.460441	Eastern Plain	low scrubland	0.7	39	13.7305555555556	8.36666666666667	35.6534090909091	589.899337985922	26.0333333333333	2.56666666666667	23.4666666666667	10.7111111111111	21.9833333333333	21.9833333333333	7.75	1103.83333333333	225.3	30.6333333333333	62.568954602806	464.2	105.333333333333	105.333333333333	217.133333333333	0.326	0.654	0.004	0.015	-1.60990351849697	-0.32117020167641	-4.82818521990407	3.43073930093647	18.7533333333333	22.4	10.5	66.8	26.2	20.804623655914	14.1	24.9	48.7166666666667	20.5	2.39623713579144	0.575200393779214
TRAL-01	2018	April	April2018	42.33919	9.180568	Corte Region	high scrubland	0.95	130	12.8305555555556	9.01111111111111	35.1082251082251	628.283630110892	26.3333333333333	0.666666666666667	25.6666666666667	9.66666666666667	21.6333333333333	21.6333333333333	6.4	980.466666666667	197.1	19.6333333333333	63.5083010999118	431.5	89.3666666666667	89.3666666666667	205.233333333333	0.236	0.738	0	0.025	-2.10600808419593	-0.153883653243863	-5.39667749520426	-0.243174817130653	7.49462365591398	12.5	-0.4	77	41.3	6.82731182795699	-2.55	14.55	79.1	40.45	3.55622370572342	1.44946629898651
TRAL-01	2018	June	June2018	42.33919	9.180568	Corte Region	high scrubland	0.95	90	12.8305555555556	9.01111111111111	35.1082251082251	628.283630110892	26.3333333333333	0.666666666666667	25.6666666666667	9.66666666666667	21.6333333333333	21.6333333333333	6.4	980.466666666667	197.1	19.6333333333333	63.5083010999118	431.5	89.3666666666667	89.3666666666667	205.233333333333	0.236	0.738	0	0.025	-2.10600808419593	-0.153883653243863	-5.39667749520426	-0.243174817130653	14.1365591397849	20.3	5.4	123.733333333333	40.8	12.7521684587814	4.3	18.75	100.75	41.05	3.99360403191351	0.196376017783743
TRAL-01	2018	October	October2018	42.33919	9.180568	Corte Region	high scrubland	0.95	112	12.8305555555556	9.01111111111111	35.1082251082251	628.283630110892	26.3333333333333	0.666666666666667	25.6666666666667	9.66666666666667	21.6333333333333	21.6333333333333	6.4	980.466666666667	197.1	19.6333333333333	63.5083010999118	431.5	89.3666666666667	89.3666666666667	205.233333333333	0.236	0.738	0	0.025	-2.10600808419593	-0.153883653243863	-5.39667749520426	-0.243174817130653	18.1866666666667	21.8	8.5	52.8666666666667	22.3	20.2535483870968	12.95	24.4	36.25	15.2	3.13516120125555	2.07477878404886
TRAL-01	2019	April	April2019	42.33919	9.180568	Corte Region	high scrubland	0.95	415	12.8305555555556	9.01111111111111	35.1082251082251	628.283630110892	26.3333333333333	0.666666666666667	25.6666666666667	9.66666666666667	21.6333333333333	21.6333333333333	6.4	980.466666666667	197.1	19.6333333333333	63.5083010999118	431.5	89.3666666666667	89.3666666666667	205.233333333333	0.236	0.738	0	0.025	-2.10600808419593	-0.153883653243863	-5.39667749520426	-0.243174817130653	7.49462365591398	12.5	-0.4	77	41.3	6.82731182795699	-2.55	14.55	79.1	40.45	3.55622370572342	1.44946629898651
TRAL-01	2019	June	June2019	42.33919	9.180568	Corte Region	high scrubland	0.95	118	12.8305555555556	9.01111111111111	35.1082251082251	628.283630110892	26.3333333333333	0.666666666666667	25.6666666666667	9.66666666666667	21.6333333333333	21.6333333333333	6.4	980.466666666667	197.1	19.6333333333333	63.5083010999118	431.5	89.3666666666667	89.3666666666667	205.233333333333	0.236	0.738	0	0.025	-2.10600808419593	-0.153883653243863	-5.39667749520426	-0.243174817130653	14.1365591397849	20.3	5.4	123.733333333333	40.8	12.7521684587814	4.3	18.75	100.75	41.05	3.99360403191351	0.196376017783743
TRAL-01	2019	October	October2019	42.33919	9.180568	Corte Region	high scrubland	0.95	325	12.8305555555556	9.01111111111111	35.1082251082251	628.283630110892	26.3333333333333	0.666666666666667	25.6666666666667	9.66666666666667	21.6333333333333	21.6333333333333	6.4	980.466666666667	197.1	19.6333333333333	63.5083010999118	431.5	89.3666666666667	89.3666666666667	205.233333333333	0.236	0.738	0	0.025	-2.10600808419593	-0.153883653243863	-5.39667749520426	-0.243174817130653	18.1866666666667	21.8	8.5	52.8666666666667	22.3	20.2535483870968	12.95	24.4	36.25	15.2	3.13516120125555	2.07477878404886
TRAL-01	2020	June	June2020	42.33919	9.180568	Corte Region	high scrubland	0.95	162	12.8305555555556	9.01111111111111	35.1082251082251	628.283630110892	26.3333333333333	0.666666666666667	25.6666666666667	9.66666666666667	21.6333333333333	21.6333333333333	6.4	980.466666666667	197.1	19.6333333333333	63.5083010999118	431.5	89.3666666666667	89.3666666666667	205.233333333333	0.236	0.738	0	0.025	-2.10600808419593	-0.153883653243863	-5.39667749520426	-0.243174817130653	14.1365591397849	20.3	5.4	123.733333333333	40.8	12.7521684587814	4.3	18.75	100.75	41.05	3.99360403191351	0.196376017783743
TRAL-01	2020	October	October2020	42.33919	9.180568	Corte Region	high scrubland	0.95	207	12.8305555555556	9.01111111111111	35.1082251082251	628.283630110892	26.3333333333333	0.666666666666667	25.6666666666667	9.66666666666667	21.6333333333333	21.6333333333333	6.4	980.466666666667	197.1	19.6333333333333	63.5083010999118	431.5	89.3666666666667	89.3666666666667	205.233333333333	0.236	0.738	0	0.025	-2.10600808419593	-0.153883653243863	-5.39667749520426	-0.243174817130653	18.1866666666667	21.8	8.5	52.8666666666667	22.3	20.2535483870968	12.95	24.4	36.25	15.2	3.13516120125555	2.07477878404886
TRAL-02	2018	April	April2018	42.338805	9.180327	Corte Region	high scrubland	0.5	111	12.8305555555556	9.01111111111111	35.1082251082251	628.283630110892	26.3333333333333	0.666666666666667	25.6666666666667	9.66666666666667	21.6333333333333	21.6333333333333	6.4	980.466666666667	197.1	19.6333333333333	63.5083010999118	431.5	89.3666666666667	89.3666666666667	205.233333333333	0.247	0.728	0	0.023	-2.04106444415801	-0.167861101296936	-5.39667749520426	-0.243174817130653	7.49462365591398	12.5	-0.4	77	41.3	6.82731182795699	-2.55	14.55	79.1	40.45	3.55622370572342	1.44946629898651
TRAL-02	2018	June	June2018	42.338805	9.180327	Corte Region	high scrubland	0.5	73	12.8305555555556	9.01111111111111	35.1082251082251	628.283630110892	26.3333333333333	0.666666666666667	25.6666666666667	9.66666666666667	21.6333333333333	21.6333333333333	6.4	980.466666666667	197.1	19.6333333333333	63.5083010999118	431.5	89.3666666666667	89.3666666666667	205.233333333333	0.247	0.728	0	0.023	-2.04106444415801	-0.167861101296936	-5.39667749520426	-0.243174817130653	14.1365591397849	20.3	5.4	123.733333333333	40.8	12.7521684587814	4.3	18.75	100.75	41.05	3.99360403191351	0.196376017783743
TRAL-02	2018	October	October2018	42.338805	9.180327	Corte Region	high scrubland	0.5	105	12.8305555555556	9.01111111111111	35.1082251082251	628.283630110892	26.3333333333333	0.666666666666667	25.6666666666667	9.66666666666667	21.6333333333333	21.6333333333333	6.4	980.466666666667	197.1	19.6333333333333	63.5083010999118	431.5	89.3666666666667	89.3666666666667	205.233333333333	0.247	0.728	0	0.023	-2.04106444415801	-0.167861101296936	-5.39667749520426	-0.243174817130653	18.1866666666667	21.8	8.5	52.8666666666667	22.3	20.2535483870968	12.95	24.4	36.25	15.2	3.13516120125555	2.07477878404886
TRAL-02	2019	April	April2019	42.338805	9.180327	Corte Region	high scrubland	0.5	197	12.8305555555556	9.01111111111111	35.1082251082251	628.283630110892	26.3333333333333	0.666666666666667	25.6666666666667	9.66666666666667	21.6333333333333	21.6333333333333	6.4	980.466666666667	197.1	19.6333333333333	63.5083010999118	431.5	89.3666666666667	89.3666666666667	205.233333333333	0.247	0.728	0	0.023	-2.04106444415801	-0.167861101296936	-5.39667749520426	-0.243174817130653	7.49462365591398	12.5	-0.4	77	41.3	6.82731182795699	-2.55	14.55	79.1	40.45	3.55622370572342	1.44946629898651
TRAL-02	2019	June	June2019	42.338805	9.180327	Corte Region	high scrubland	0.5	57	12.8305555555556	9.01111111111111	35.1082251082251	628.283630110892	26.3333333333333	0.666666666666667	25.6666666666667	9.66666666666667	21.6333333333333	21.6333333333333	6.4	980.466666666667	197.1	19.6333333333333	63.5083010999118	431.5	89.3666666666667	89.3666666666667	205.233333333333	0.247	0.728	0	0.023	-2.04106444415801	-0.167861101296936	-5.39667749520426	-0.243174817130653	14.1365591397849	20.3	5.4	123.733333333333	40.8	12.7521684587814	4.3	18.75	100.75	41.05	3.99360403191351	0.196376017783743
TRAL-02	2019	October	October2019	42.338805	9.180327	Corte Region	high scrubland	0.5	154	12.8305555555556	9.01111111111111	35.1082251082251	628.283630110892	26.3333333333333	0.666666666666667	25.6666666666667	9.66666666666667	21.6333333333333	21.6333333333333	6.4	980.466666666667	197.1	19.6333333333333	63.5083010999118	431.5	89.3666666666667	89.3666666666667	205.233333333333	0.247	0.728	0	0.023	-2.04106444415801	-0.167861101296936	-5.39667749520426	-0.243174817130653	18.1866666666667	21.8	8.5	52.8666666666667	22.3	20.2535483870968	12.95	24.4	36.25	15.2	3.13516120125555	2.07477878404886
TRAL-02	2020	June	June2020	42.338805	9.180327	Corte Region	high scrubland	0.5	113	12.8305555555556	9.01111111111111	35.1082251082251	628.283630110892	26.3333333333333	0.666666666666667	25.6666666666667	9.66666666666667	21.6333333333333	21.6333333333333	6.4	980.466666666667	197.1	19.6333333333333	63.5083010999118	431.5	89.3666666666667	89.3666666666667	205.233333333333	0.247	0.728	0	0.023	-2.04106444415801	-0.167861101296936	-5.39667749520426	-0.243174817130653	14.1365591397849	20.3	5.4	123.733333333333	40.8	12.7521684587814	4.3	18.75	100.75	41.05	3.99360403191351	0.196376017783743
TRAL-02	2020	October	October2020	42.338805	9.180327	Corte Region	high scrubland	0.5	208	12.8305555555556	9.01111111111111	35.1082251082251	628.283630110892	26.3333333333333	0.666666666666667	25.6666666666667	9.66666666666667	21.6333333333333	21.6333333333333	6.4	980.466666666667	197.1	19.6333333333333	63.5083010999118	431.5	89.3666666666667	89.3666666666667	205.233333333333	0.247	0.728	0	0.023	-2.04106444415801	-0.167861101296936	-5.39667749520426	-0.243174817130653	18.1866666666667	21.8	8.5	52.8666666666667	22.3	20.2535483870968	12.95	24.4	36.25	15.2	3.13516120125555	2.07477878404886
TRAL-03	2018	April	April2018	42.338343	9.179673	Corte Region	high scrubland	0.1	24	12.8305555555556	9.01111111111111	35.1082251082251	628.283630110892	26.3333333333333	0.666666666666667	25.6666666666667	9.66666666666667	21.6333333333333	21.6333333333333	6.4	980.466666666667	197.1	19.6333333333333	63.5083010999118	431.5	89.3666666666667	89.3666666666667	205.233333333333	0.256	0.721	0	0.022	-1.99289447480459	-0.174730438745113	-5.39667749520426	-0.243174817130653	7.49462365591398	12.5	-0.4	77	41.3	6.82731182795699	-2.55	14.55	79.1	40.45	3.55622370572342	1.44946629898651
TRAL-03	2018	June	June2018	42.338343	9.179673	Corte Region	high scrubland	0.1	31	12.8305555555556	9.01111111111111	35.1082251082251	628.283630110892	26.3333333333333	0.666666666666667	25.6666666666667	9.66666666666667	21.6333333333333	21.6333333333333	6.4	980.466666666667	197.1	19.6333333333333	63.5083010999118	431.5	89.3666666666667	89.3666666666667	205.233333333333	0.256	0.721	0	0.022	-1.99289447480459	-0.174730438745113	-5.39667749520426	-0.243174817130653	14.1365591397849	20.3	5.4	123.733333333333	40.8	12.7521684587814	4.3	18.75	100.75	41.05	3.99360403191351	0.196376017783743
TRAL-03	2018	October	October2018	42.338343	9.179673	Corte Region	high scrubland	0.1	0	12.8305555555556	9.01111111111111	35.1082251082251	628.283630110892	26.3333333333333	0.666666666666667	25.6666666666667	9.66666666666667	21.6333333333333	21.6333333333333	6.4	980.466666666667	197.1	19.6333333333333	63.5083010999118	431.5	89.3666666666667	89.3666666666667	205.233333333333	0.256	0.721	0	0.022	-1.99289447480459	-0.174730438745113	-5.39667749520426	-0.243174817130653	18.1866666666667	21.8	8.5	52.8666666666667	22.3	20.2535483870968	12.95	24.4	36.25	15.2	3.13516120125555	2.07477878404886
TRAL-03	2019	April	April2019	42.338343	9.179673	Corte Region	high scrubland	0.1	11	12.8305555555556	9.01111111111111	35.1082251082251	628.283630110892	26.3333333333333	0.666666666666667	25.6666666666667	9.66666666666667	21.6333333333333	21.6333333333333	6.4	980.466666666667	197.1	19.6333333333333	63.5083010999118	431.5	89.3666666666667	89.3666666666667	205.233333333333	0.256	0.721	0	0.022	-1.99289447480459	-0.174730438745113	-5.39667749520426	-0.243174817130653	7.49462365591398	12.5	-0.4	77	41.3	6.82731182795699	-2.55	14.55	79.1	40.45	3.55622370572342	1.44946629898651
TRAL-03	2019	June	June2019	42.338343	9.179673	Corte Region	high scrubland	0.1	26	12.8305555555556	9.01111111111111	35.1082251082251	628.283630110892	26.3333333333333	0.666666666666667	25.6666666666667	9.66666666666667	21.6333333333333	21.6333333333333	6.4	980.466666666667	197.1	19.6333333333333	63.5083010999118	431.5	89.3666666666667	89.3666666666667	205.233333333333	0.256	0.721	0	0.022	-1.99289447480459	-0.174730438745113	-5.39667749520426	-0.243174817130653	14.1365591397849	20.3	5.4	123.733333333333	40.8	12.7521684587814	4.3	18.75	100.75	41.05	3.99360403191351	0.196376017783743
TRAL-03	2019	October	October2019	42.338343	9.179673	Corte Region	high scrubland	0.1	5	12.8305555555556	9.01111111111111	35.1082251082251	628.283630110892	26.3333333333333	0.666666666666667	25.6666666666667	9.66666666666667	21.6333333333333	21.6333333333333	6.4	980.466666666667	197.1	19.6333333333333	63.5083010999118	431.5	89.3666666666667	89.3666666666667	205.233333333333	0.256	0.721	0	0.022	-1.99289447480459	-0.174730438745113	-5.39667749520426	-0.243174817130653	18.1866666666667	21.8	8.5	52.8666666666667	22.3	20.2535483870968	12.95	24.4	36.25	15.2	3.13516120125555	2.07477878404886
TRAL-03	2020	June	June2020	42.338343	9.179673	Corte Region	high scrubland	0.1	88	12.8305555555556	9.01111111111111	35.1082251082251	628.283630110892	26.3333333333333	0.666666666666667	25.6666666666667	9.66666666666667	21.6333333333333	21.6333333333333	6.4	980.466666666667	197.1	19.6333333333333	63.5083010999118	431.5	89.3666666666667	89.3666666666667	205.233333333333	0.256	0.721	0	0.022	-1.99289447480459	-0.174730438745113	-5.39667749520426	-0.243174817130653	14.1365591397849	20.3	5.4	123.733333333333	40.8	12.7521684587814	4.3	18.75	100.75	41.05	3.99360403191351	0.196376017783743
TRAL-03	2020	October	October2020	42.338343	9.179673	Corte Region	high scrubland	0.1	13	12.8305555555556	9.01111111111111	35.1082251082251	628.283630110892	26.3333333333333	0.666666666666667	25.6666666666667	9.66666666666667	21.6333333333333	21.6333333333333	6.4	980.466666666667	197.1	19.6333333333333	63.5083010999118	431.5	89.3666666666667	89.3666666666667	205.233333333333	0.256	0.721	0	0.022	-1.99289447480459	-0.174730438745113	-5.39667749520426	-0.243174817130653	18.1866666666667	21.8	8.5	52.8666666666667	22.3	20.2535483870968	12.95	24.4	36.25	15.2	3.13516120125555	2.07477878404886
URT-05	2018	April	April2018	42.609416	9.148858	Balagne North	low scrubland	0.85	43	16.3458333333333	8.05833333333333	34.3883357041252	580.882785599694	28.0666666666667	4.63333333333333	23.4333333333333	13.9055555555556	24.2333333333333	24.2333333333333	10.1	676.133333333333	109.633333333333	18.5	59.8487918384055	309.066666666667	66.9666666666667	66.9666666666667	155.966666666667	0.766	0.206	0.027	0	0.820495369330795	-0.932728790315033	3.00758151481283	-0.370064050217089	10.7333333333333	16.5	4.9	61.2666666666667	22.7	10.043137254902	2.8	18.25	67.6833333333333	37	-2.50459197497184	-0.54801394048998
URT-05	2018	June	June2018	42.609416	9.148858	Balagne North	low scrubland	0.85	8	16.3458333333333	8.05833333333333	34.3883357041252	580.882785599694	28.0666666666667	4.63333333333333	23.4333333333333	13.9055555555556	24.2333333333333	24.2333333333333	10.1	676.133333333333	109.633333333333	18.5	59.8487918384055	309.066666666667	66.9666666666667	66.9666666666667	155.966666666667	0.766	0.206	0.027	0	0.820495369330795	-0.932728790315033	3.00758151481283	-0.370064050217089	16.9376344086022	22.7	10.1	71.8666666666667	34.1	15.3615949820789	9	20.75	57.9666666666667	22.7	-2.69030494104819	0.712555119585917
URT-05	2018	October	October2018	42.609416	9.148858	Balagne North	low scrubland	0.85	118	16.3458333333333	8.05833333333333	34.3883357041252	580.882785599694	28.0666666666667	4.63333333333333	23.4333333333333	13.9055555555556	24.2333333333333	24.2333333333333	10.1	676.133333333333	109.633333333333	18.5	59.8487918384055	309.066666666667	66.9666666666667	66.9666666666667	155.966666666667	0.766	0.206	0.027	0	0.820495369330795	-0.932728790315033	3.00758151481283	-0.370064050217089	21.6522222222222	24.6	13.9	28.2	15.5	23.4750358422939	17.45	26.65	25.35	23.4	-2.40447050073568	0.953831321503653
URT-05	2019	April	April2019	42.609416	9.148858	Balagne North	low scrubland	0.85	183	16.3458333333333	8.05833333333333	34.3883357041252	580.882785599694	28.0666666666667	4.63333333333333	23.4333333333333	13.9055555555556	24.2333333333333	24.2333333333333	10.1	676.133333333333	109.633333333333	18.5	59.8487918384055	309.066666666667	66.9666666666667	66.9666666666667	155.966666666667	0.766	0.206	0.027	0	0.820495369330795	-0.932728790315033	3.00758151481283	-0.370064050217089	10.7333333333333	16.5	4.9	61.2666666666667	22.7	10.043137254902	2.8	18.25	67.6833333333333	37	-2.50459197497184	-0.54801394048998
URT-05	2019	June	June2019	42.609416	9.148858	Balagne North	low scrubland	0.85	1	16.3458333333333	8.05833333333333	34.3883357041252	580.882785599694	28.0666666666667	4.63333333333333	23.4333333333333	13.9055555555556	24.2333333333333	24.2333333333333	10.1	676.133333333333	109.633333333333	18.5	59.8487918384055	309.066666666667	66.9666666666667	66.9666666666667	155.966666666667	0.766	0.206	0.027	0	0.820495369330795	-0.932728790315033	3.00758151481283	-0.370064050217089	16.9376344086022	22.7	10.1	71.8666666666667	34.1	15.3615949820789	9	20.75	57.9666666666667	22.7	-2.69030494104819	0.712555119585917
URT-05	2019	October	October2019	42.609416	9.148858	Balagne North	low scrubland	0.85	39	16.3458333333333	8.05833333333333	34.3883357041252	580.882785599694	28.0666666666667	4.63333333333333	23.4333333333333	13.9055555555556	24.2333333333333	24.2333333333333	10.1	676.133333333333	109.633333333333	18.5	59.8487918384055	309.066666666667	66.9666666666667	66.9666666666667	155.966666666667	0.766	0.206	0.027	0	0.820495369330795	-0.932728790315033	3.00758151481283	-0.370064050217089	21.6522222222222	24.6	13.9	28.2	15.5	23.4750358422939	17.45	26.65	25.35	23.4	-2.40447050073568	0.953831321503653
URT-05	2020	June	June2020	42.609416	9.148858	Balagne North	low scrubland	0.85	0	16.3458333333333	8.05833333333333	34.3883357041252	580.882785599694	28.0666666666667	4.63333333333333	23.4333333333333	13.9055555555556	24.2333333333333	24.2333333333333	10.1	676.133333333333	109.633333333333	18.5	59.8487918384055	309.066666666667	66.9666666666667	66.9666666666667	155.966666666667	0.766	0.206	0.027	0	0.820495369330795	-0.932728790315033	3.00758151481283	-0.370064050217089	16.9376344086022	22.7	10.1	71.8666666666667	34.1	15.3615949820789	9	20.75	57.9666666666667	22.7	-2.69030494104819	0.712555119585917
URT-05	2020	October	October2020	42.609416	9.148858	Balagne North	low scrubland	0.85	46	16.3458333333333	8.05833333333333	34.3883357041252	580.882785599694	28.0666666666667	4.63333333333333	23.4333333333333	13.9055555555556	24.2333333333333	24.2333333333333	10.1	676.133333333333	109.633333333333	18.5	59.8487918384055	309.066666666667	66.9666666666667	66.9666666666667	155.966666666667	0.766	0.206	0.027	0	0.820495369330795	-0.932728790315033	3.00758151481283	-0.370064050217089	21.6522222222222	24.6	13.9	28.2	15.5	23.4750358422939	17.45	26.65	25.35	23.4	-2.40447050073568	0.953831321503653
URT-12	2018	April	April2018	42.616485	9.137557	Balagne North	low scrubland	0.4	8	16.3458333333333	8.05833333333333	34.3883357041252	580.882785599694	28.0666666666667	4.63333333333333	23.4333333333333	13.9055555555556	24.2333333333333	24.2333333333333	10.1	676.133333333333	109.633333333333	18.5	59.8487918384055	309.066666666667	66.9666666666667	66.9666666666667	155.966666666667	0.535	0.377	0.07	0.017	-0.65356019847799	-1.96440036783885	3.00758151481283	-0.370064050217089	10.7333333333333	16.5	4.9	61.2666666666667	22.7	10.043137254902	2.8	18.25	67.6833333333333	37	-2.50459197497184	-0.54801394048998
URT-12	2018	June	June2018	42.616485	9.137557	Balagne North	low scrubland	0.4	1	16.3458333333333	8.05833333333333	34.3883357041252	580.882785599694	28.0666666666667	4.63333333333333	23.4333333333333	13.9055555555556	24.2333333333333	24.2333333333333	10.1	676.133333333333	109.633333333333	18.5	59.8487918384055	309.066666666667	66.9666666666667	66.9666666666667	155.966666666667	0.535	0.377	0.07	0.017	-0.65356019847799	-1.96440036783885	3.00758151481283	-0.370064050217089	16.9376344086022	22.7	10.1	71.8666666666667	34.1	15.3615949820789	9	20.75	57.9666666666667	22.7	-2.69030494104819	0.712555119585917
URT-12	2018	October	October2018	42.616485	9.137557	Balagne North	low scrubland	0.4	53	16.3458333333333	8.05833333333333	34.3883357041252	580.882785599694	28.0666666666667	4.63333333333333	23.4333333333333	13.9055555555556	24.2333333333333	24.2333333333333	10.1	676.133333333333	109.633333333333	18.5	59.8487918384055	309.066666666667	66.9666666666667	66.9666666666667	155.966666666667	0.535	0.377	0.07	0.017	-0.65356019847799	-1.96440036783885	3.00758151481283	-0.370064050217089	21.6522222222222	24.6	13.9	28.2	15.5	23.4750358422939	17.45	26.65	25.35	23.4	-2.40447050073568	0.953831321503653
URT-12	2019	April	April2019	42.616485	9.137557	Balagne North	low scrubland	0.4	9	16.3458333333333	8.05833333333333	34.3883357041252	580.882785599694	28.0666666666667	4.63333333333333	23.4333333333333	13.9055555555556	24.2333333333333	24.2333333333333	10.1	676.133333333333	109.633333333333	18.5	59.8487918384055	309.066666666667	66.9666666666667	66.9666666666667	155.966666666667	0.535	0.377	0.07	0.017	-0.65356019847799	-1.96440036783885	3.00758151481283	-0.370064050217089	10.7333333333333	16.5	4.9	61.2666666666667	22.7	10.043137254902	2.8	18.25	67.6833333333333	37	-2.50459197497184	-0.54801394048998
URT-12	2019	June	June2019	42.616485	9.137557	Balagne North	low scrubland	0.4	0	16.3458333333333	8.05833333333333	34.3883357041252	580.882785599694	28.0666666666667	4.63333333333333	23.4333333333333	13.9055555555556	24.2333333333333	24.2333333333333	10.1	676.133333333333	109.633333333333	18.5	59.8487918384055	309.066666666667	66.9666666666667	66.9666666666667	155.966666666667	0.535	0.377	0.07	0.017	-0.65356019847799	-1.96440036783885	3.00758151481283	-0.370064050217089	16.9376344086022	22.7	10.1	71.8666666666667	34.1	15.3615949820789	9	20.75	57.9666666666667	22.7	-2.69030494104819	0.712555119585917
URT-12	2019	October	October2019	42.616485	9.137557	Balagne North	low scrubland	0.4	7	16.3458333333333	8.05833333333333	34.3883357041252	580.882785599694	28.0666666666667	4.63333333333333	23.4333333333333	13.9055555555556	24.2333333333333	24.2333333333333	10.1	676.133333333333	109.633333333333	18.5	59.8487918384055	309.066666666667	66.9666666666667	66.9666666666667	155.966666666667	0.535	0.377	0.07	0.017	-0.65356019847799	-1.96440036783885	3.00758151481283	-0.370064050217089	21.6522222222222	24.6	13.9	28.2	15.5	23.4750358422939	17.45	26.65	25.35	23.4	-2.40447050073568	0.953831321503653
URT-12	2020	June	June2020	42.616485	9.137557	Balagne North	low scrubland	0.4	0	16.3458333333333	8.05833333333333	34.3883357041252	580.882785599694	28.0666666666667	4.63333333333333	23.4333333333333	13.9055555555556	24.2333333333333	24.2333333333333	10.1	676.133333333333	109.633333333333	18.5	59.8487918384055	309.066666666667	66.9666666666667	66.9666666666667	155.966666666667	0.535	0.377	0.07	0.017	-0.65356019847799	-1.96440036783885	3.00758151481283	-0.370064050217089	16.9376344086022	22.7	10.1	71.8666666666667	34.1	15.3615949820789	9	20.75	57.9666666666667	22.7	-2.69030494104819	0.712555119585917
URT-12	2020	October	October2020	42.616485	9.137557	Balagne North	low scrubland	0.4	54	16.3458333333333	8.05833333333333	34.3883357041252	580.882785599694	28.0666666666667	4.63333333333333	23.4333333333333	13.9055555555556	24.2333333333333	24.2333333333333	10.1	676.133333333333	109.633333333333	18.5	59.8487918384055	309.066666666667	66.9666666666667	66.9666666666667	155.966666666667	0.535	0.377	0.07	0.017	-0.65356019847799	-1.96440036783885	3.00758151481283	-0.370064050217089	21.6522222222222	24.6	13.9	28.2	15.5	23.4750358422939	17.45	26.65	25.35	23.4	-2.40447050073568	0.953831321503653
URT-13	2018	April	April2018	42.647286	9.098506	Balagne North	low scrubland	0.8	63	16.3458333333333	8.05833333333333	34.3883357041252	580.882785599694	28.0666666666667	4.63333333333333	23.4333333333333	13.9055555555556	24.2333333333333	24.2333333333333	10.1	676.133333333333	109.633333333333	18.5	59.8487918384055	309.066666666667	66.9666666666667	66.9666666666667	155.966666666667	0.577	0.266	0.122	0.035	-0.597785961802126	-3.14899985538175	3.00758151481283	-0.370064050217089	10.7333333333333	16.5	4.9	61.2666666666667	22.7	10.043137254902	2.8	18.25	67.6833333333333	37	-2.50459197497184	-0.54801394048998
URT-13	2018	June	June2018	42.647286	9.098506	Balagne North	low scrubland	0.8	8	16.3458333333333	8.05833333333333	34.3883357041252	580.882785599694	28.0666666666667	4.63333333333333	23.4333333333333	13.9055555555556	24.2333333333333	24.2333333333333	10.1	676.133333333333	109.633333333333	18.5	59.8487918384055	309.066666666667	66.9666666666667	66.9666666666667	155.966666666667	0.577	0.266	0.122	0.035	-0.597785961802126	-3.14899985538175	3.00758151481283	-0.370064050217089	16.9376344086022	22.7	10.1	71.8666666666667	34.1	15.3615949820789	9	20.75	57.9666666666667	22.7	-2.69030494104819	0.712555119585917
URT-13	2018	October	October2018	42.647286	9.098506	Balagne North	low scrubland	0.8	91	16.3458333333333	8.05833333333333	34.3883357041252	580.882785599694	28.0666666666667	4.63333333333333	23.4333333333333	13.9055555555556	24.2333333333333	24.2333333333333	10.1	676.133333333333	109.633333333333	18.5	59.8487918384055	309.066666666667	66.9666666666667	66.9666666666667	155.966666666667	0.577	0.266	0.122	0.035	-0.597785961802126	-3.14899985538175	3.00758151481283	-0.370064050217089	21.6522222222222	24.6	13.9	28.2	15.5	23.4750358422939	17.45	26.65	25.35	23.4	-2.40447050073568	0.953831321503653
URT-13	2019	April	April2019	42.647286	9.098506	Balagne North	low scrubland	0.8	212	16.3458333333333	8.05833333333333	34.3883357041252	580.882785599694	28.0666666666667	4.63333333333333	23.4333333333333	13.9055555555556	24.2333333333333	24.2333333333333	10.1	676.133333333333	109.633333333333	18.5	59.8487918384055	309.066666666667	66.9666666666667	66.9666666666667	155.966666666667	0.577	0.266	0.122	0.035	-0.597785961802126	-3.14899985538175	3.00758151481283	-0.370064050217089	10.7333333333333	16.5	4.9	61.2666666666667	22.7	10.043137254902	2.8	18.25	67.6833333333333	37	-2.50459197497184	-0.54801394048998
URT-13	2019	June	June2019	42.647286	9.098506	Balagne North	low scrubland	0.8	1	16.3458333333333	8.05833333333333	34.3883357041252	580.882785599694	28.0666666666667	4.63333333333333	23.4333333333333	13.9055555555556	24.2333333333333	24.2333333333333	10.1	676.133333333333	109.633333333333	18.5	59.8487918384055	309.066666666667	66.9666666666667	66.9666666666667	155.966666666667	0.577	0.266	0.122	0.035	-0.597785961802126	-3.14899985538175	3.00758151481283	-0.370064050217089	16.9376344086022	22.7	10.1	71.8666666666667	34.1	15.3615949820789	9	20.75	57.9666666666667	22.7	-2.69030494104819	0.712555119585917
URT-13	2019	October	October2019	42.647286	9.098506	Balagne North	low scrubland	0.8	34	16.3458333333333	8.05833333333333	34.3883357041252	580.882785599694	28.0666666666667	4.63333333333333	23.4333333333333	13.9055555555556	24.2333333333333	24.2333333333333	10.1	676.133333333333	109.633333333333	18.5	59.8487918384055	309.066666666667	66.9666666666667	66.9666666666667	155.966666666667	0.577	0.266	0.122	0.035	-0.597785961802126	-3.14899985538175	3.00758151481283	-0.370064050217089	21.6522222222222	24.6	13.9	28.2	15.5	23.4750358422939	17.45	26.65	25.35	23.4	-2.40447050073568	0.953831321503653
URT-13	2020	June	June2020	42.647286	9.098506	Balagne North	low scrubland	0.8	1	16.3458333333333	8.05833333333333	34.3883357041252	580.882785599694	28.0666666666667	4.63333333333333	23.4333333333333	13.9055555555556	24.2333333333333	24.2333333333333	10.1	676.133333333333	109.633333333333	18.5	59.8487918384055	309.066666666667	66.9666666666667	66.9666666666667	155.966666666667	0.577	0.266	0.122	0.035	-0.597785961802126	-3.14899985538175	3.00758151481283	-0.370064050217089	16.9376344086022	22.7	10.1	71.8666666666667	34.1	15.3615949820789	9	20.75	57.9666666666667	22.7	-2.69030494104819	0.712555119585917
URT-13	2020	October	October2020	42.647286	9.098506	Balagne North	low scrubland	0.8	74	16.3458333333333	8.05833333333333	34.3883357041252	580.882785599694	28.0666666666667	4.63333333333333	23.4333333333333	13.9055555555556	24.2333333333333	24.2333333333333	10.1	676.133333333333	109.633333333333	18.5	59.8487918384055	309.066666666667	66.9666666666667	66.9666666666667	155.966666666667	0.577	0.266	0.122	0.035	-0.597785961802126	-3.14899985538175	3.00758151481283	-0.370064050217089	21.6522222222222	24.6	13.9	28.2	15.5	23.4750358422939	17.45	26.65	25.35	23.4	-2.40447050073568	0.953831321503653
URT-15	2018	April	April2018	42.59891	9.160683	Balagne North	low scrubland	0.75	97	13.9277777777778	8.95555555555556	36.2573099415205	599.968994709556	26.9333333333333	2.23333333333333	24.7	11.4944444444444	22.0555555555556	22.0555555555556	7.40555555555556	778.033333333333	140.066666666667	7.7	57.8430381086864	327.433333333333	67.6	67.6	186.366666666667	0.666	0.282	0	0.05	0.375556085539495	0.179844595962832	-1.28155817339046	-2.69059873998007	8.34731182795699	13.7	1.1	68	40.3	7.76247944339026	-1.15	15.65	77.8666666666667	42.3	1.9506747619452	0.743856481057326
URT-15	2018	June	June2018	42.59891	9.160683	Balagne North	low scrubland	0.75	24	13.9277777777778	8.95555555555556	36.2573099415205	599.968994709556	26.9333333333333	2.23333333333333	24.7	11.4944444444444	22.0555555555556	22.0555555555556	7.40555555555556	778.033333333333	140.066666666667	7.7	57.8430381086864	327.433333333333	67.6	67.6	186.366666666667	0.666	0.282	0	0.05	0.375556085539495	0.179844595962832	-1.28155817339046	-2.69059873998007	14.6666666666667	21.8	6.7	93.9333333333333	37.1	13.3605555555556	6.05	19.5	72.7	29.8	1.17501887558248	1.33565120221315
URT-15	2018	October	October2018	42.59891	9.160683	Balagne North	low scrubland	0.75	112	13.9277777777778	8.95555555555556	36.2573099415205	599.968994709556	26.9333333333333	2.23333333333333	24.7	11.4944444444444	22.0555555555556	22.0555555555556	7.40555555555556	778.033333333333	140.066666666667	7.7	57.8430381086864	327.433333333333	67.6	67.6	186.366666666667	0.666	0.282	0	0.05	0.375556085539495	0.179844595962832	-1.28155817339046	-2.69059873998007	19.1466666666667	24.2	10.5	51.2333333333333	24.5	21.0620430107527	14.6	25.7	29.4666666666667	16.55	0.825880049385803	1.49759889537561
URT-15	2019	April	April2019	42.59891	9.160683	Balagne North	low scrubland	0.75	220	13.9277777777778	8.95555555555556	36.2573099415205	599.968994709556	26.9333333333333	2.23333333333333	24.7	11.4944444444444	22.0555555555556	22.0555555555556	7.40555555555556	778.033333333333	140.066666666667	7.7	57.8430381086864	327.433333333333	67.6	67.6	186.366666666667	0.666	0.282	0	0.05	0.375556085539495	0.179844595962832	-1.28155817339046	-2.69059873998007	8.34731182795699	13.7	1.1	68	40.3	7.76247944339026	-1.15	15.65	77.8666666666667	42.3	1.9506747619452	0.743856481057326
URT-15	2019	June	June2019	42.59891	9.160683	Balagne North	low scrubland	0.75	4	13.9277777777778	8.95555555555556	36.2573099415205	599.968994709556	26.9333333333333	2.23333333333333	24.7	11.4944444444444	22.0555555555556	22.0555555555556	7.40555555555556	778.033333333333	140.066666666667	7.7	57.8430381086864	327.433333333333	67.6	67.6	186.366666666667	0.666	0.282	0	0.05	0.375556085539495	0.179844595962832	-1.28155817339046	-2.69059873998007	14.6666666666667	21.8	6.7	93.9333333333333	37.1	13.3605555555556	6.05	19.5	72.7	29.8	1.17501887558248	1.33565120221315
URT-15	2019	October	October2019	42.59891	9.160683	Balagne North	low scrubland	0.75	42	13.9277777777778	8.95555555555556	36.2573099415205	599.968994709556	26.9333333333333	2.23333333333333	24.7	11.4944444444444	22.0555555555556	22.0555555555556	7.40555555555556	778.033333333333	140.066666666667	7.7	57.8430381086864	327.433333333333	67.6	67.6	186.366666666667	0.666	0.282	0	0.05	0.375556085539495	0.179844595962832	-1.28155817339046	-2.69059873998007	19.1466666666667	24.2	10.5	51.2333333333333	24.5	21.0620430107527	14.6	25.7	29.4666666666667	16.55	0.825880049385803	1.49759889537561
URT-15	2020	June	June2020	42.59891	9.160683	Balagne North	low scrubland	0.75	0	13.9277777777778	8.95555555555556	36.2573099415205	599.968994709556	26.9333333333333	2.23333333333333	24.7	11.4944444444444	22.0555555555556	22.0555555555556	7.40555555555556	778.033333333333	140.066666666667	7.7	57.8430381086864	327.433333333333	67.6	67.6	186.366666666667	0.666	0.282	0	0.05	0.375556085539495	0.179844595962832	-1.28155817339046	-2.69059873998007	14.6666666666667	21.8	6.7	93.9333333333333	37.1	13.3605555555556	6.05	19.5	72.7	29.8	1.17501887558248	1.33565120221315
URT-15	2020	October	October2020	42.59891	9.160683	Balagne North	low scrubland	0.75	36	13.9277777777778	8.95555555555556	36.2573099415205	599.968994709556	26.9333333333333	2.23333333333333	24.7	11.4944444444444	22.0555555555556	22.0555555555556	7.40555555555556	778.033333333333	140.066666666667	7.7	57.8430381086864	327.433333333333	67.6	67.6	186.366666666667	0.666	0.282	0	0.05	0.375556085539495	0.179844595962832	-1.28155817339046	-2.69059873998007	19.1466666666667	24.2	10.5	51.2333333333333	24.5	21.0620430107527	14.6	25.7	29.4666666666667	16.55	0.825880049385803	1.49759889537561
URT-16	2018	April	April2018	42.599056	9.160184	Balagne North	low scrubland	0.4	22	13.9277777777778	8.95555555555556	36.2573099415205	599.968994709556	26.9333333333333	2.23333333333333	24.7	11.4944444444444	22.0555555555556	22.0555555555556	7.40555555555556	778.033333333333	140.066666666667	7.7	57.8430381086864	327.433333333333	67.6	67.6	186.366666666667	0.694	0.261	0	0.044	0.530061953899935	0.134399987747024	-1.28155817339046	-2.69059873998007	8.34731182795699	13.7	1.1	68	40.3	7.76247944339026	-1.15	15.65	77.8666666666667	42.3	1.9506747619452	0.743856481057326
URT-16	2018	June	June2018	42.599056	9.160184	Balagne North	low scrubland	0.4	1	13.9277777777778	8.95555555555556	36.2573099415205	599.968994709556	26.9333333333333	2.23333333333333	24.7	11.4944444444444	22.0555555555556	22.0555555555556	7.40555555555556	778.033333333333	140.066666666667	7.7	57.8430381086864	327.433333333333	67.6	67.6	186.366666666667	0.694	0.261	0	0.044	0.530061953899935	0.134399987747024	-1.28155817339046	-2.69059873998007	14.6666666666667	21.8	6.7	93.9333333333333	37.1	13.3605555555556	6.05	19.5	72.7	29.8	1.17501887558248	1.33565120221315
URT-16	2018	October	October2018	42.599056	9.160184	Balagne North	low scrubland	0.4	118	13.9277777777778	8.95555555555556	36.2573099415205	599.968994709556	26.9333333333333	2.23333333333333	24.7	11.4944444444444	22.0555555555556	22.0555555555556	7.40555555555556	778.033333333333	140.066666666667	7.7	57.8430381086864	327.433333333333	67.6	67.6	186.366666666667	0.694	0.261	0	0.044	0.530061953899935	0.134399987747024	-1.28155817339046	-2.69059873998007	19.1466666666667	24.2	10.5	51.2333333333333	24.5	21.0620430107527	14.6	25.7	29.4666666666667	16.55	0.825880049385803	1.49759889537561
URT-16	2019	April	April2019	42.599056	9.160184	Balagne North	low scrubland	0.4	77	13.9277777777778	8.95555555555556	36.2573099415205	599.968994709556	26.9333333333333	2.23333333333333	24.7	11.4944444444444	22.0555555555556	22.0555555555556	7.40555555555556	778.033333333333	140.066666666667	7.7	57.8430381086864	327.433333333333	67.6	67.6	186.366666666667	0.694	0.261	0	0.044	0.530061953899935	0.134399987747024	-1.28155817339046	-2.69059873998007	8.34731182795699	13.7	1.1	68	40.3	7.76247944339026	-1.15	15.65	77.8666666666667	42.3	1.9506747619452	0.743856481057326
URT-16	2019	June	June2019	42.599056	9.160184	Balagne North	low scrubland	0.4	3	13.9277777777778	8.95555555555556	36.2573099415205	599.968994709556	26.9333333333333	2.23333333333333	24.7	11.4944444444444	22.0555555555556	22.0555555555556	7.40555555555556	778.033333333333	140.066666666667	7.7	57.8430381086864	327.433333333333	67.6	67.6	186.366666666667	0.694	0.261	0	0.044	0.530061953899935	0.134399987747024	-1.28155817339046	-2.69059873998007	14.6666666666667	21.8	6.7	93.9333333333333	37.1	13.3605555555556	6.05	19.5	72.7	29.8	1.17501887558248	1.33565120221315
URT-16	2019	October	October2019	42.599056	9.160184	Balagne North	low scrubland	0.4	49	13.9277777777778	8.95555555555556	36.2573099415205	599.968994709556	26.9333333333333	2.23333333333333	24.7	11.4944444444444	22.0555555555556	22.0555555555556	7.40555555555556	778.033333333333	140.066666666667	7.7	57.8430381086864	327.433333333333	67.6	67.6	186.366666666667	0.694	0.261	0	0.044	0.530061953899935	0.134399987747024	-1.28155817339046	-2.69059873998007	19.1466666666667	24.2	10.5	51.2333333333333	24.5	21.0620430107527	14.6	25.7	29.4666666666667	16.55	0.825880049385803	1.49759889537561
URT-16	2020	June	June2020	42.599056	9.160184	Balagne North	low scrubland	0.4	0	13.9277777777778	8.95555555555556	36.2573099415205	599.968994709556	26.9333333333333	2.23333333333333	24.7	11.4944444444444	22.0555555555556	22.0555555555556	7.40555555555556	778.033333333333	140.066666666667	7.7	57.8430381086864	327.433333333333	67.6	67.6	186.366666666667	0.694	0.261	0	0.044	0.530061953899935	0.134399987747024	-1.28155817339046	-2.69059873998007	14.6666666666667	21.8	6.7	93.9333333333333	37.1	13.3605555555556	6.05	19.5	72.7	29.8	1.17501887558248	1.33565120221315
URT-16	2020	October	October2020	42.599056	9.160184	Balagne North	low scrubland	0.4	29	13.9277777777778	8.95555555555556	36.2573099415205	599.968994709556	26.9333333333333	2.23333333333333	24.7	11.4944444444444	22.0555555555556	22.0555555555556	7.40555555555556	778.033333333333	140.066666666667	7.7	57.8430381086864	327.433333333333	67.6	67.6	186.366666666667	0.694	0.261	0	0.044	0.530061953899935	0.134399987747024	-1.28155817339046	-2.69059873998007	19.1466666666667	24.2	10.5	51.2333333333333	24.5	21.0620430107527	14.6	25.7	29.4666666666667	16.55	0.825880049385803	1.49759889537561
VENA-01	2018	April	April2018	42.28773	9.220277	Corte Region	high scrubland	0.5	222	13.3388888888889	8.4	34.3324250681199	612.610053330075	26.4	1.93333333333333	24.4666666666667	10.2444444444444	21.9333333333333	21.9333333333333	7.13333333333333	1039.36666666667	162.066666666667	27.4666666666667	48.7934289473516	384.033333333333	109.866666666667	109.866666666667	250.633333333333	0.179	0.758	0.048	0.014	-2.61538335773059	-1.51355189753752	-4.55839619076788	1.89053376656847	8.16021505376344	12.1	1.5	91.7666666666667	82.6	7.4495192915876	-0.8	14.6	94.9166666666667	58.15	4.92889121672557	-2.00586749558913
VENA-01	2018	June	June2018	42.28773	9.220277	Corte Region	high scrubland	0.5	24	13.3388888888889	8.4	34.3324250681199	612.610053330075	26.4	1.93333333333333	24.4666666666667	10.2444444444444	21.9333333333333	21.9333333333333	7.13333333333333	1039.36666666667	162.066666666667	27.4666666666667	48.7934289473516	384.033333333333	109.866666666667	109.866666666667	250.633333333333	0.179	0.758	0.048	0.014	-2.61538335773059	-1.51355189753752	-4.55839619076788	1.89053376656847	14.7161290322581	20.4	7	127.6	36.3	13.2869534050179	5.35	18.9	115.183333333333	66.55	3.45680319084935	-1.60462568121912
VENA-01	2018	October	October2018	42.28773	9.220277	Corte Region	high scrubland	0.5	116	13.3388888888889	8.4	34.3324250681199	612.610053330075	26.4	1.93333333333333	24.4666666666667	10.2444444444444	21.9333333333333	21.9333333333333	7.13333333333333	1039.36666666667	162.066666666667	27.4666666666667	48.7934289473516	384.033333333333	109.866666666667	109.866666666667	250.633333333333	0.179	0.758	0.048	0.014	-2.61538335773059	-1.51355189753752	-4.55839619076788	1.89053376656847	18.4722222222222	21.8	9.6	64.4666666666667	28.8	20.5490143369176	13.55	24.2	45.9666666666667	22.65	3.12799195759162	0.925187430509793
VENA-01	2019	April	April2019	42.28773	9.220277	Corte Region	high scrubland	0.5	450	13.3388888888889	8.4	34.3324250681199	612.610053330075	26.4	1.93333333333333	24.4666666666667	10.2444444444444	21.9333333333333	21.9333333333333	7.13333333333333	1039.36666666667	162.066666666667	27.4666666666667	48.7934289473516	384.033333333333	109.866666666667	109.866666666667	250.633333333333	0.179	0.758	0.048	0.014	-2.61538335773059	-1.51355189753752	-4.55839619076788	1.89053376656847	8.16021505376344	12.1	1.5	91.7666666666667	82.6	7.4495192915876	-0.8	14.6	94.9166666666667	58.15	4.92889121672557	-2.00586749558913
VENA-01	2019	June	June2019	42.28773	9.220277	Corte Region	high scrubland	0.5	4	13.3388888888889	8.4	34.3324250681199	612.610053330075	26.4	1.93333333333333	24.4666666666667	10.2444444444444	21.9333333333333	21.9333333333333	7.13333333333333	1039.36666666667	162.066666666667	27.4666666666667	48.7934289473516	384.033333333333	109.866666666667	109.866666666667	250.633333333333	0.179	0.758	0.048	0.014	-2.61538335773059	-1.51355189753752	-4.55839619076788	1.89053376656847	14.7161290322581	20.4	7	127.6	36.3	13.2869534050179	5.35	18.9	115.183333333333	66.55	3.45680319084935	-1.60462568121912
VENA-01	2019	October	October2019	42.28773	9.220277	Corte Region	high scrubland	0.5	252	13.3388888888889	8.4	34.3324250681199	612.610053330075	26.4	1.93333333333333	24.4666666666667	10.2444444444444	21.9333333333333	21.9333333333333	7.13333333333333	1039.36666666667	162.066666666667	27.4666666666667	48.7934289473516	384.033333333333	109.866666666667	109.866666666667	250.633333333333	0.179	0.758	0.048	0.014	-2.61538335773059	-1.51355189753752	-4.55839619076788	1.89053376656847	18.4722222222222	21.8	9.6	64.4666666666667	28.8	20.5490143369176	13.55	24.2	45.9666666666667	22.65	3.12799195759162	0.925187430509793
VENA-01	2020	June	June2020	42.28773	9.220277	Corte Region	high scrubland	0.5	19	13.3388888888889	8.4	34.3324250681199	612.610053330075	26.4	1.93333333333333	24.4666666666667	10.2444444444444	21.9333333333333	21.9333333333333	7.13333333333333	1039.36666666667	162.066666666667	27.4666666666667	48.7934289473516	384.033333333333	109.866666666667	109.866666666667	250.633333333333	0.179	0.758	0.048	0.014	-2.61538335773059	-1.51355189753752	-4.55839619076788	1.89053376656847	14.7161290322581	20.4	7	127.6	36.3	13.2869534050179	5.35	18.9	115.183333333333	66.55	3.45680319084935	-1.60462568121912
VENA-01	2020	October	October2020	42.28773	9.220277	Corte Region	high scrubland	0.5	70	13.3388888888889	8.4	34.3324250681199	612.610053330075	26.4	1.93333333333333	24.4666666666667	10.2444444444444	21.9333333333333	21.9333333333333	7.13333333333333	1039.36666666667	162.066666666667	27.4666666666667	48.7934289473516	384.033333333333	109.866666666667	109.866666666667	250.633333333333	0.179	0.758	0.048	0.014	-2.61538335773059	-1.51355189753752	-4.55839619076788	1.89053376656847	18.4722222222222	21.8	9.6	64.4666666666667	28.8	20.5490143369176	13.55	24.2	45.9666666666667	22.65	3.12799195759162	0.925187430509793
VENA-02	2018	April	April2018	42.288263	9.218818	Corte Region	low scrubland	0.6	122	13.3388888888889	8.4	34.3324250681199	612.610053330075	26.4	1.93333333333333	24.4666666666667	10.2444444444444	21.9333333333333	21.9333333333333	7.13333333333333	1039.36666666667	162.066666666667	27.4666666666667	48.7934289473516	384.033333333333	109.866666666667	109.866666666667	250.633333333333	0.103	0.789	0.094	0.013	-3.2211185399333	-2.73897520578103	-4.55839619076788	1.89053376656847	8.16021505376344	12.1	1.5	91.7666666666667	82.6	7.4495192915876	-0.8	14.6	94.9166666666667	58.15	4.92889121672557	-2.00586749558913
VENA-02	2018	June	June2018	42.288263	9.218818	Corte Region	low scrubland	0.6	3	13.3388888888889	8.4	34.3324250681199	612.610053330075	26.4	1.93333333333333	24.4666666666667	10.2444444444444	21.9333333333333	21.9333333333333	7.13333333333333	1039.36666666667	162.066666666667	27.4666666666667	48.7934289473516	384.033333333333	109.866666666667	109.866666666667	250.633333333333	0.103	0.789	0.094	0.013	-3.2211185399333	-2.73897520578103	-4.55839619076788	1.89053376656847	14.7161290322581	20.4	7	127.6	36.3	13.2869534050179	5.35	18.9	115.183333333333	66.55	3.45680319084935	-1.60462568121912
VENA-02	2018	October	October2018	42.288263	9.218818	Corte Region	low scrubland	0.6	104	13.3388888888889	8.4	34.3324250681199	612.610053330075	26.4	1.93333333333333	24.4666666666667	10.2444444444444	21.9333333333333	21.9333333333333	7.13333333333333	1039.36666666667	162.066666666667	27.4666666666667	48.7934289473516	384.033333333333	109.866666666667	109.866666666667	250.633333333333	0.103	0.789	0.094	0.013	-3.2211185399333	-2.73897520578103	-4.55839619076788	1.89053376656847	18.4722222222222	21.8	9.6	64.4666666666667	28.8	20.5490143369176	13.55	24.2	45.9666666666667	22.65	3.12799195759162	0.925187430509793
VENA-02	2019	April	April2019	42.288263	9.218818	Corte Region	low scrubland	0.6	176	13.3388888888889	8.4	34.3324250681199	612.610053330075	26.4	1.93333333333333	24.4666666666667	10.2444444444444	21.9333333333333	21.9333333333333	7.13333333333333	1039.36666666667	162.066666666667	27.4666666666667	48.7934289473516	384.033333333333	109.866666666667	109.866666666667	250.633333333333	0.103	0.789	0.094	0.013	-3.2211185399333	-2.73897520578103	-4.55839619076788	1.89053376656847	8.16021505376344	12.1	1.5	91.7666666666667	82.6	7.4495192915876	-0.8	14.6	94.9166666666667	58.15	4.92889121672557	-2.00586749558913
VENA-02	2019	June	June2019	42.288263	9.218818	Corte Region	low scrubland	0.6	2	13.3388888888889	8.4	34.3324250681199	612.610053330075	26.4	1.93333333333333	24.4666666666667	10.2444444444444	21.9333333333333	21.9333333333333	7.13333333333333	1039.36666666667	162.066666666667	27.4666666666667	48.7934289473516	384.033333333333	109.866666666667	109.866666666667	250.633333333333	0.103	0.789	0.094	0.013	-3.2211185399333	-2.73897520578103	-4.55839619076788	1.89053376656847	14.7161290322581	20.4	7	127.6	36.3	13.2869534050179	5.35	18.9	115.183333333333	66.55	3.45680319084935	-1.60462568121912
VENA-02	2019	October	October2019	42.288263	9.218818	Corte Region	low scrubland	0.6	175	13.3388888888889	8.4	34.3324250681199	612.610053330075	26.4	1.93333333333333	24.4666666666667	10.2444444444444	21.9333333333333	21.9333333333333	7.13333333333333	1039.36666666667	162.066666666667	27.4666666666667	48.7934289473516	384.033333333333	109.866666666667	109.866666666667	250.633333333333	0.103	0.789	0.094	0.013	-3.2211185399333	-2.73897520578103	-4.55839619076788	1.89053376656847	18.4722222222222	21.8	9.6	64.4666666666667	28.8	20.5490143369176	13.55	24.2	45.9666666666667	22.65	3.12799195759162	0.925187430509793
VENA-02	2020	June	June2020	42.288263	9.218818	Corte Region	low scrubland	0.6	13	13.3388888888889	8.4	34.3324250681199	612.610053330075	26.4	1.93333333333333	24.4666666666667	10.2444444444444	21.9333333333333	21.9333333333333	7.13333333333333	1039.36666666667	162.066666666667	27.4666666666667	48.7934289473516	384.033333333333	109.866666666667	109.866666666667	250.633333333333	0.103	0.789	0.094	0.013	-3.2211185399333	-2.73897520578103	-4.55839619076788	1.89053376656847	14.7161290322581	20.4	7	127.6	36.3	13.2869534050179	5.35	18.9	115.183333333333	66.55	3.45680319084935	-1.60462568121912
VENA-02	2020	October	October2020	42.288263	9.218818	Corte Region	low scrubland	0.6	89	13.3388888888889	8.4	34.3324250681199	612.610053330075	26.4	1.93333333333333	24.4666666666667	10.2444444444444	21.9333333333333	21.9333333333333	7.13333333333333	1039.36666666667	162.066666666667	27.4666666666667	48.7934289473516	384.033333333333	109.866666666667	109.866666666667	250.633333333333	0.103	0.789	0.094	0.013	-3.2211185399333	-2.73897520578103	-4.55839619076788	1.89053376656847	18.4722222222222	21.8	9.6	64.4666666666667	28.8	20.5490143369176	13.55	24.2	45.9666666666667	22.65	3.12799195759162	0.925187430509793
VENT-01	2018	April	April2018	41.933461	9.352684	Eastern Plain	high scrubland	0	0	13.925	8.46111111111111	34.0259159964254	607.179062667195	27.4	2.53333333333333	24.8666666666667	14.3333333333333	22.3666666666667	22.3666666666667	7.66111111111111	969.2	191.066666666667	18.5666666666667	62.6713301552391	430.233333333333	69.0666666666667	69.0666666666667	199.433333333333	0.977	0.001	0	0.02	2.14316191998438	0.0010418389137386	-1.91150241725972	0.384422004274182	8.52365591397849	13.3	2.4	67.9666666666667	42.2	7.84888678051866	-0.3	14.6	72.7833333333333	38.25	1.64177891963345	1.13460010918481
VENT-01	2018	June	June2018	41.933461	9.352684	Eastern Plain	high scrubland	0	0	13.925	8.46111111111111	34.0259159964254	607.179062667195	27.4	2.53333333333333	24.8666666666667	14.3333333333333	22.3666666666667	22.3666666666667	7.66111111111111	969.2	191.066666666667	18.5666666666667	62.6713301552391	430.233333333333	69.0666666666667	69.0666666666667	199.433333333333	0.977	0.001	0	0.02	2.14316191998438	0.0010418389137386	-1.91150241725972	0.384422004274182	14.8967741935484	20.7	7.1	108.233333333333	45.5	13.4550537634409	5.75	19.2	102.8	72.75	2.97025234515554	-1.24255957229208
VENT-01	2018	October	October2018	41.933461	9.352684	Eastern Plain	high scrubland	0	0	13.925	8.46111111111111	34.0259159964254	607.179062667195	27.4	2.53333333333333	24.8666666666667	14.3333333333333	22.3666666666667	22.3666666666667	7.66111111111111	969.2	191.066666666667	18.5666666666667	62.6713301552391	430.233333333333	69.0666666666667	69.0666666666667	199.433333333333	0.977	0.001	0	0.02	2.14316191998438	0.0010418389137386	-1.91150241725972	0.384422004274182	19.1633333333333	22.6	10.8	92.4333333333333	114.1	21.0128494623656	14.45	24.85	55.5	63.85	3.20508787373658	-3.06226987218235
VENT-01	2019	April	April2019	41.933461	9.352684	Eastern Plain	high scrubland	0	0	13.925	8.46111111111111	34.0259159964254	607.179062667195	27.4	2.53333333333333	24.8666666666667	14.3333333333333	22.3666666666667	22.3666666666667	7.66111111111111	969.2	191.066666666667	18.5666666666667	62.6713301552391	430.233333333333	69.0666666666667	69.0666666666667	199.433333333333	0.977	0.001	0	0.02	2.14316191998438	0.0010418389137386	-1.91150241725972	0.384422004274182	8.52365591397849	13.3	2.4	67.9666666666667	42.2	7.84888678051866	-0.3	14.6	72.7833333333333	38.25	1.64177891963345	1.13460010918481
VENT-01	2019	June	June2019	41.933461	9.352684	Eastern Plain	high scrubland	0	0	13.925	8.46111111111111	34.0259159964254	607.179062667195	27.4	2.53333333333333	24.8666666666667	14.3333333333333	22.3666666666667	22.3666666666667	7.66111111111111	969.2	191.066666666667	18.5666666666667	62.6713301552391	430.233333333333	69.0666666666667	69.0666666666667	199.433333333333	0.977	0.001	0	0.02	2.14316191998438	0.0010418389137386	-1.91150241725972	0.384422004274182	14.8967741935484	20.7	7.1	108.233333333333	45.5	13.4550537634409	5.75	19.2	102.8	72.75	2.97025234515554	-1.24255957229208
VENT-01	2019	October	October2019	41.933461	9.352684	Eastern Plain	high scrubland	0	0	13.925	8.46111111111111	34.0259159964254	607.179062667195	27.4	2.53333333333333	24.8666666666667	14.3333333333333	22.3666666666667	22.3666666666667	7.66111111111111	969.2	191.066666666667	18.5666666666667	62.6713301552391	430.233333333333	69.0666666666667	69.0666666666667	199.433333333333	0.977	0.001	0	0.02	2.14316191998438	0.0010418389137386	-1.91150241725972	0.384422004274182	19.1633333333333	22.6	10.8	92.4333333333333	114.1	21.0128494623656	14.45	24.85	55.5	63.85	3.20508787373658	-3.06226987218235
VENT-01	2020	June	June2020	41.933461	9.352684	Eastern Plain	high scrubland	0	0	13.925	8.46111111111111	34.0259159964254	607.179062667195	27.4	2.53333333333333	24.8666666666667	14.3333333333333	22.3666666666667	22.3666666666667	7.66111111111111	969.2	191.066666666667	18.5666666666667	62.6713301552391	430.233333333333	69.0666666666667	69.0666666666667	199.433333333333	0.977	0.001	0	0.02	2.14316191998438	0.0010418389137386	-1.91150241725972	0.384422004274182	14.8967741935484	20.7	7.1	108.233333333333	45.5	13.4550537634409	5.75	19.2	102.8	72.75	2.97025234515554	-1.24255957229208
VENT-01	2020	October	October2020	41.933461	9.352684	Eastern Plain	high scrubland	0	0	13.925	8.46111111111111	34.0259159964254	607.179062667195	27.4	2.53333333333333	24.8666666666667	14.3333333333333	22.3666666666667	22.3666666666667	7.66111111111111	969.2	191.066666666667	18.5666666666667	62.6713301552391	430.233333333333	69.0666666666667	69.0666666666667	199.433333333333	0.977	0.001	0	0.02	2.14316191998438	0.0010418389137386	-1.91150241725972	0.384422004274182	19.1633333333333	22.6	10.8	92.4333333333333	114.1	21.0128494623656	14.45	24.85	55.5	63.85	3.20508787373658	-3.06226987218235
VENT-02	2018	April	April2018	41.931246	9.353577	Eastern Plain	high scrubland	0.5	175	13.925	8.46111111111111	34.0259159964254	607.179062667195	27.4	2.53333333333333	24.8666666666667	14.3333333333333	22.3666666666667	22.3666666666667	7.66111111111111	969.2	191.066666666667	18.5666666666667	62.6713301552391	430.233333333333	69.0666666666667	69.0666666666667	199.433333333333	0.981	0.001	0	0.017	2.16161833244784	-0.0246249963400403	-1.91150241725972	0.384422004274182	8.52365591397849	13.3	2.4	67.9666666666667	42.2	7.84888678051866	-0.3	14.6	72.7833333333333	38.25	1.64177891963345	1.13460010918481
VENT-02	2018	June	June2018	41.931246	9.353577	Eastern Plain	high scrubland	0.5	29	13.925	8.46111111111111	34.0259159964254	607.179062667195	27.4	2.53333333333333	24.8666666666667	14.3333333333333	22.3666666666667	22.3666666666667	7.66111111111111	969.2	191.066666666667	18.5666666666667	62.6713301552391	430.233333333333	69.0666666666667	69.0666666666667	199.433333333333	0.981	0.001	0	0.017	2.16161833244784	-0.0246249963400403	-1.91150241725972	0.384422004274182	14.8967741935484	20.7	7.1	108.233333333333	45.5	13.4550537634409	5.75	19.2	102.8	72.75	2.97025234515554	-1.24255957229208
VENT-02	2018	October	October2018	41.931246	9.353577	Eastern Plain	high scrubland	0.5	212	13.925	8.46111111111111	34.0259159964254	607.179062667195	27.4	2.53333333333333	24.8666666666667	14.3333333333333	22.3666666666667	22.3666666666667	7.66111111111111	969.2	191.066666666667	18.5666666666667	62.6713301552391	430.233333333333	69.0666666666667	69.0666666666667	199.433333333333	0.981	0.001	0	0.017	2.16161833244784	-0.0246249963400403	-1.91150241725972	0.384422004274182	19.1633333333333	22.6	10.8	92.4333333333333	114.1	21.0128494623656	14.45	24.85	55.5	63.85	3.20508787373658	-3.06226987218235
VENT-02	2019	April	April2019	41.931246	9.353577	Eastern Plain	high scrubland	0.5	133	13.925	8.46111111111111	34.0259159964254	607.179062667195	27.4	2.53333333333333	24.8666666666667	14.3333333333333	22.3666666666667	22.3666666666667	7.66111111111111	969.2	191.066666666667	18.5666666666667	62.6713301552391	430.233333333333	69.0666666666667	69.0666666666667	199.433333333333	0.981	0.001	0	0.017	2.16161833244784	-0.0246249963400403	-1.91150241725972	0.384422004274182	8.52365591397849	13.3	2.4	67.9666666666667	42.2	7.84888678051866	-0.3	14.6	72.7833333333333	38.25	1.64177891963345	1.13460010918481
VENT-02	2019	June	June2019	41.931246	9.353577	Eastern Plain	high scrubland	0.5	29	13.925	8.46111111111111	34.0259159964254	607.179062667195	27.4	2.53333333333333	24.8666666666667	14.3333333333333	22.3666666666667	22.3666666666667	7.66111111111111	969.2	191.066666666667	18.5666666666667	62.6713301552391	430.233333333333	69.0666666666667	69.0666666666667	199.433333333333	0.981	0.001	0	0.017	2.16161833244784	-0.0246249963400403	-1.91150241725972	0.384422004274182	14.8967741935484	20.7	7.1	108.233333333333	45.5	13.4550537634409	5.75	19.2	102.8	72.75	2.97025234515554	-1.24255957229208
VENT-02	2019	October	October2019	41.931246	9.353577	Eastern Plain	high scrubland	0.5	142	13.925	8.46111111111111	34.0259159964254	607.179062667195	27.4	2.53333333333333	24.8666666666667	14.3333333333333	22.3666666666667	22.3666666666667	7.66111111111111	969.2	191.066666666667	18.5666666666667	62.6713301552391	430.233333333333	69.0666666666667	69.0666666666667	199.433333333333	0.981	0.001	0	0.017	2.16161833244784	-0.0246249963400403	-1.91150241725972	0.384422004274182	19.1633333333333	22.6	10.8	92.4333333333333	114.1	21.0128494623656	14.45	24.85	55.5	63.85	3.20508787373658	-3.06226987218235
VENT-02	2020	June	June2020	41.931246	9.353577	Eastern Plain	high scrubland	0.5	20	13.925	8.46111111111111	34.0259159964254	607.179062667195	27.4	2.53333333333333	24.8666666666667	14.3333333333333	22.3666666666667	22.3666666666667	7.66111111111111	969.2	191.066666666667	18.5666666666667	62.6713301552391	430.233333333333	69.0666666666667	69.0666666666667	199.433333333333	0.981	0.001	0	0.017	2.16161833244784	-0.0246249963400403	-1.91150241725972	0.384422004274182	14.8967741935484	20.7	7.1	108.233333333333	45.5	13.4550537634409	5.75	19.2	102.8	72.75	2.97025234515554	-1.24255957229208
VENT-02	2020	October	October2020	41.931246	9.353577	Eastern Plain	high scrubland	0.5	72	13.925	8.46111111111111	34.0259159964254	607.179062667195	27.4	2.53333333333333	24.8666666666667	14.3333333333333	22.3666666666667	22.3666666666667	7.66111111111111	969.2	191.066666666667	18.5666666666667	62.6713301552391	430.233333333333	69.0666666666667	69.0666666666667	199.433333333333	0.981	0.001	0	0.017	2.16161833244784	-0.0246249963400403	-1.91150241725972	0.384422004274182	19.1633333333333	22.6	10.8	92.4333333333333	114.1	21.0128494623656	14.45	24.85	55.5	63.85	3.20508787373658	-3.06226987218235
VENT-03	2018	April	April2018	41.931724	9.343611	Eastern Plain	low scrubland	0.9	166	13.925	8.46111111111111	34.0259159964254	607.179062667195	27.4	2.53333333333333	24.8666666666667	14.3333333333333	22.3666666666667	22.3666666666667	7.66111111111111	969.2	191.066666666667	18.5666666666667	62.6713301552391	430.233333333333	69.0666666666667	69.0666666666667	199.433333333333	0.803	0.162	0	0.034	1.14984502738908	0.0762244187829562	-1.91150241725972	0.384422004274182	8.52365591397849	13.3	2.4	67.9666666666667	42.2	7.84888678051866	-0.3	14.6	72.7833333333333	38.25	1.64177891963345	1.13460010918481
VENT-03	2018	June	June2018	41.931724	9.343611	Eastern Plain	low scrubland	0.9	71	13.925	8.46111111111111	34.0259159964254	607.179062667195	27.4	2.53333333333333	24.8666666666667	14.3333333333333	22.3666666666667	22.3666666666667	7.66111111111111	969.2	191.066666666667	18.5666666666667	62.6713301552391	430.233333333333	69.0666666666667	69.0666666666667	199.433333333333	0.803	0.162	0	0.034	1.14984502738908	0.0762244187829562	-1.91150241725972	0.384422004274182	14.8967741935484	20.7	7.1	108.233333333333	45.5	13.4550537634409	5.75	19.2	102.8	72.75	2.97025234515554	-1.24255957229208
VENT-03	2018	October	October2018	41.931724	9.343611	Eastern Plain	low scrubland	0.9	304	13.925	8.46111111111111	34.0259159964254	607.179062667195	27.4	2.53333333333333	24.8666666666667	14.3333333333333	22.3666666666667	22.3666666666667	7.66111111111111	969.2	191.066666666667	18.5666666666667	62.6713301552391	430.233333333333	69.0666666666667	69.0666666666667	199.433333333333	0.803	0.162	0	0.034	1.14984502738908	0.0762244187829562	-1.91150241725972	0.384422004274182	19.1633333333333	22.6	10.8	92.4333333333333	114.1	21.0128494623656	14.45	24.85	55.5	63.85	3.20508787373658	-3.06226987218235
VENT-03	2019	April	April2019	41.931724	9.343611	Eastern Plain	low scrubland	0.9	135	13.925	8.46111111111111	34.0259159964254	607.179062667195	27.4	2.53333333333333	24.8666666666667	14.3333333333333	22.3666666666667	22.3666666666667	7.66111111111111	969.2	191.066666666667	18.5666666666667	62.6713301552391	430.233333333333	69.0666666666667	69.0666666666667	199.433333333333	0.803	0.162	0	0.034	1.14984502738908	0.0762244187829562	-1.91150241725972	0.384422004274182	8.52365591397849	13.3	2.4	67.9666666666667	42.2	7.84888678051866	-0.3	14.6	72.7833333333333	38.25	1.64177891963345	1.13460010918481
VENT-03	2019	June	June2019	41.931724	9.343611	Eastern Plain	low scrubland	0	NA	13.925	8.46111111111111	34.0259159964254	607.179062667195	27.4	2.53333333333333	24.8666666666667	14.3333333333333	22.3666666666667	22.3666666666667	7.66111111111111	969.2	191.066666666667	18.5666666666667	62.6713301552391	430.233333333333	69.0666666666667	69.0666666666667	199.433333333333	0.803	0.162	0	0.034	1.14984502738908	0.0762244187829562	-1.91150241725972	0.384422004274182	14.8967741935484	20.7	7.1	108.233333333333	45.5	13.4550537634409	5.75	19.2	102.8	72.75	2.97025234515554	-1.24255957229208
VENT-03	2019	October	October2019	41.931724	9.343611	Eastern Plain	low scrubland	0.05	81	13.925	8.46111111111111	34.0259159964254	607.179062667195	27.4	2.53333333333333	24.8666666666667	14.3333333333333	22.3666666666667	22.3666666666667	7.66111111111111	969.2	191.066666666667	18.5666666666667	62.6713301552391	430.233333333333	69.0666666666667	69.0666666666667	199.433333333333	0.803	0.162	0	0.034	1.14984502738908	0.0762244187829562	-1.91150241725972	0.384422004274182	19.1633333333333	22.6	10.8	92.4333333333333	114.1	21.0128494623656	14.45	24.85	55.5	63.85	3.20508787373658	-3.06226987218235
VENT-03	2020	June	June2020	41.931724	9.343611	Eastern Plain	low scrubland	0.2	6	13.925	8.46111111111111	34.0259159964254	607.179062667195	27.4	2.53333333333333	24.8666666666667	14.3333333333333	22.3666666666667	22.3666666666667	7.66111111111111	969.2	191.066666666667	18.5666666666667	62.6713301552391	430.233333333333	69.0666666666667	69.0666666666667	199.433333333333	0.803	0.162	0	0.034	1.14984502738908	0.0762244187829562	-1.91150241725972	0.384422004274182	14.8967741935484	20.7	7.1	108.233333333333	45.5	13.4550537634409	5.75	19.2	102.8	72.75	2.97025234515554	-1.24255957229208
VENT-03	2020	October	October2020	41.931724	9.343611	Eastern Plain	low scrubland	0.48	120	13.925	8.46111111111111	34.0259159964254	607.179062667195	27.4	2.53333333333333	24.8666666666667	14.3333333333333	22.3666666666667	22.3666666666667	7.66111111111111	969.2	191.066666666667	18.5666666666667	62.6713301552391	430.233333333333	69.0666666666667	69.0666666666667	199.433333333333	0.803	0.162	0	0.034	1.14984502738908	0.0762244187829562	-1.91150241725972	0.384422004274182	19.1633333333333	22.6	10.8	92.4333333333333	114.1	21.0128494623656	14.45	24.85	55.5	63.85	3.20508787373658	-3.06226987218235
VENT-04	2018	April	April2018	41.932924	9.343705	Eastern Plain	low scrubland	0.7	99	13.925	8.46111111111111	34.0259159964254	607.179062667195	27.4	2.53333333333333	24.8666666666667	14.3333333333333	22.3666666666667	22.3666666666667	7.66111111111111	969.2	191.066666666667	18.5666666666667	62.6713301552391	430.233333333333	69.0666666666667	69.0666666666667	199.433333333333	0.805	0.154	0	0.04	1.16444419691562	0.12914262144729	-1.91150241725972	0.384422004274182	8.52365591397849	13.3	2.4	67.9666666666667	42.2	7.84888678051866	-0.3	14.6	72.7833333333333	38.25	1.64177891963345	1.13460010918481
VENT-04	2018	June	June2018	41.932924	9.343705	Eastern Plain	low scrubland	0.7	68	13.925	8.46111111111111	34.0259159964254	607.179062667195	27.4	2.53333333333333	24.8666666666667	14.3333333333333	22.3666666666667	22.3666666666667	7.66111111111111	969.2	191.066666666667	18.5666666666667	62.6713301552391	430.233333333333	69.0666666666667	69.0666666666667	199.433333333333	0.805	0.154	0	0.04	1.16444419691562	0.12914262144729	-1.91150241725972	0.384422004274182	14.8967741935484	20.7	7.1	108.233333333333	45.5	13.4550537634409	5.75	19.2	102.8	72.75	2.97025234515554	-1.24255957229208
VENT-04	2018	October	October2018	41.932924	9.343705	Eastern Plain	low scrubland	0.7	350	13.925	8.46111111111111	34.0259159964254	607.179062667195	27.4	2.53333333333333	24.8666666666667	14.3333333333333	22.3666666666667	22.3666666666667	7.66111111111111	969.2	191.066666666667	18.5666666666667	62.6713301552391	430.233333333333	69.0666666666667	69.0666666666667	199.433333333333	0.805	0.154	0	0.04	1.16444419691562	0.12914262144729	-1.91150241725972	0.384422004274182	19.1633333333333	22.6	10.8	92.4333333333333	114.1	21.0128494623656	14.45	24.85	55.5	63.85	3.20508787373658	-3.06226987218235
VENT-04	2019	April	April2019	41.932924	9.343705	Eastern Plain	low scrubland	NA	NA	13.925	8.46111111111111	34.0259159964254	607.179062667195	27.4	2.53333333333333	24.8666666666667	14.3333333333333	22.3666666666667	22.3666666666667	7.66111111111111	969.2	191.066666666667	18.5666666666667	62.6713301552391	430.233333333333	69.0666666666667	69.0666666666667	199.433333333333	0.805	0.154	0	0.04	1.16444419691562	0.12914262144729	-1.91150241725972	0.384422004274182	8.52365591397849	13.3	2.4	67.9666666666667	42.2	7.84888678051866	-0.3	14.6	72.7833333333333	38.25	1.64177891963345	1.13460010918481
VENT-04	2019	June	June2019	41.932924	9.343705	Eastern Plain	low scrubland	0.02	NA	13.925	8.46111111111111	34.0259159964254	607.179062667195	27.4	2.53333333333333	24.8666666666667	14.3333333333333	22.3666666666667	22.3666666666667	7.66111111111111	969.2	191.066666666667	18.5666666666667	62.6713301552391	430.233333333333	69.0666666666667	69.0666666666667	199.433333333333	0.805	0.154	0	0.04	1.16444419691562	0.12914262144729	-1.91150241725972	0.384422004274182	14.8967741935484	20.7	7.1	108.233333333333	45.5	13.4550537634409	5.75	19.2	102.8	72.75	2.97025234515554	-1.24255957229208
VENT-04	2019	October	October2019	41.932924	9.343705	Eastern Plain	low scrubland	0.4	82	13.925	8.46111111111111	34.0259159964254	607.179062667195	27.4	2.53333333333333	24.8666666666667	14.3333333333333	22.3666666666667	22.3666666666667	7.66111111111111	969.2	191.066666666667	18.5666666666667	62.6713301552391	430.233333333333	69.0666666666667	69.0666666666667	199.433333333333	0.805	0.154	0	0.04	1.16444419691562	0.12914262144729	-1.91150241725972	0.384422004274182	19.1633333333333	22.6	10.8	92.4333333333333	114.1	21.0128494623656	14.45	24.85	55.5	63.85	3.20508787373658	-3.06226987218235
VENT-04	2020	June	June2020	41.932924	9.343705	Eastern Plain	low scrubland	0.45	1	13.925	8.46111111111111	34.0259159964254	607.179062667195	27.4	2.53333333333333	24.8666666666667	14.3333333333333	22.3666666666667	22.3666666666667	7.66111111111111	969.2	191.066666666667	18.5666666666667	62.6713301552391	430.233333333333	69.0666666666667	69.0666666666667	199.433333333333	0.805	0.154	0	0.04	1.16444419691562	0.12914262144729	-1.91150241725972	0.384422004274182	14.8967741935484	20.7	7.1	108.233333333333	45.5	13.4550537634409	5.75	19.2	102.8	72.75	2.97025234515554	-1.24255957229208
VENT-04	2020	October	October2020	41.932924	9.343705	Eastern Plain	low scrubland	0.5	175	13.925	8.46111111111111	34.0259159964254	607.179062667195	27.4	2.53333333333333	24.8666666666667	14.3333333333333	22.3666666666667	22.3666666666667	7.66111111111111	969.2	191.066666666667	18.5666666666667	62.6713301552391	430.233333333333	69.0666666666667	69.0666666666667	199.433333333333	0.805	0.154	0	0.04	1.16444419691562	0.12914262144729	-1.91150241725972	0.384422004274182	19.1633333333333	22.6	10.8	92.4333333333333	114.1	21.0128494623656	14.45	24.85	55.5	63.85	3.20508787373658	-3.06226987218235

## Sheet: Botanic Inventory
identifier	Acacia retinodes	Acer monspessulanum	Achillea ageratum	Achillea ligustica	Acis rosea	Aegilops sp.	Allium sp.	Allium triquetrum	Anemone hortensis	Anthyllis hermanniae	Arbutus unedo	Arisarum vulgare	Asparagus acutifolius	Asphodelus ramosus	Asplenium onopteris	Astragalus terraccianoi	Avena barbata	Bellis sp.	Bellium bellidioides	Blackstonia perfoliata	Brachypodium retusum	Brassicaceae	Briza maxima	Calicotome spinosa	Calicotome villosa	Campanula rapunculus	Carduus pycnocephalus	Carlina corymbosa	Carpobrotus edulis	Centaurea sp.	Centaurium erythraea	Centaurium maritimum	Chondrilla juncea	Cistus creticus	Cistus halimifolius	Cistus monspeliensis	Cistus salviifolius	Clematis flammula	Clematis vitalba	Clinopodium nepeta	Convolvulus arvensis	Crataegus monogyna	Cyclamen hederifolium/repandum	Cytisus villosus	Daphne gnidium	Daucus carota	Dittrichia viscosa	Echium italicum	Erica arborea
BONI-01	0	0	0	0	0	0	0	0	0	0	1	0	0	0	0	0	0	0	0	0	0	0	0	0	1	0	0	0	0	0	0	0	0	1	0	1	1	0	0	0	0	0	0	0	0	0	0	0	0
BONI-02	0	0	0	0	0	0	0	0	0	0	0	0	1	0	0	1	1	0	0	0	0	0	0	0	1	0	0	0	0	0	0	0	0	1	0	0	1	1	0	0	0	0	0	0	0	0	0	0	0
BONI-05	0	0	0	0	0	0	0	0	0	0	1	0	0	0	0	0	0	0	0	0	0	0	1	0	1	0	0	0	0	0	0	0	0	1	0	1	1	0	0	0	0	0	0	0	0	0	0	0	1
BONI-07	0	0	0	0	0	0	0	0	0	0	1	0	0	1	0	0	0	0	0	0	0	0	0	0	1	0	0	0	1	0	0	0	0	1	1	1	1	0	0	0	0	0	0	0	1	0	1	0	1
CALEN-01	0	0	0	0	0	0	0	0	0	0	0	0	0	0	0	0	0	0	0	0	0	0	0	0	0	0	0	0	0	0	0	0	0	1	0	1	0	0	0	0	0	0	0	0	0	0	1	0	0
CALEN-02	0	0	0	1	0	0	0	0	0	0	0	0	0	1	0	0	0	0	0	0	0	0	0	0	0	0	0	0	0	0	0	0	0	1	0	1	0	0	0	0	0	0	0	0	0	0	1	0	0
CALEN-04	0	0	0	0	0	0	0	0	0	0	0	1	0	1	0	0	0	0	0	0	0	0	0	0	0	0	0	1	0	0	0	0	0	1	0	1	1	0	0	0	0	0	0	0	1	0	0	0	1
CALV-01	0	0	0	0	0	0	0	0	0	0	1	1	0	0	0	0	1	0	0	0	0	0	1	0	0	0	0	0	1	0	0	0	0	1	0	1	1	0	0	0	0	0	0	0	0	1	0	0	1
CALV-04	0	0	0	0	0	0	0	0	0	0	1	0	0	1	0	0	0	0	0	0	0	0	0	0	0	0	0	0	0	0	0	0	0	1	0	1	1	0	0	0	0	0	0	0	0	0	0	0	1
CALV-06	0	0	0	0	0	0	0	0	0	0	1	0	0	1	0	0	0	0	0	0	0	0	0	0	0	0	0	0	0	0	0	0	0	0	0	1	0	0	0	0	0	0	0	0	0	0	0	0	1
CAN-01	0	0	0	1	0	0	0	0	0	0	0	0	1	0	0	0	1	0	0	0	1	0	0	0	0	1	0	1	0	0	0	0	0	1	0	1	0	1	0	1	0	1	0	1	0	0	0	0	0
CAN-02	0	0	0	1	0	1	0	0	0	0	1	1	1	1	0	0	0	0	0	0	0	0	0	0	0	0	0	1	0	0	0	0	0	0	0	1	0	1	0	1	0	1	1	1	0	0	0	0	1
CAST-02	0	0	0	1	0	0	0	0	0	0	0	0	1	1	0	0	0	0	0	0	0	0	0	0	1	0	0	0	0	1	0	0	1	0	0	1	0	1	0	1	1	1	0	0	0	1	0	1	0
CAST-03	0	1	0	0	0	0	0	0	0	0	0	0	0	0	0	0	0	0	0	0	0	0	0	0	0	0	0	0	0	0	0	0	0	0	0	1	0	0	1	0	0	0	1	0	0	0	0	0	0
CORT-01	0	0	0	0	0	0	0	0	0	0	0	0	0	1	0	0	0	0	0	0	0	0	0	0	0	0	0	1	0	0	0	0	0	0	0	1	0	0	0	1	0	0	0	0	0	0	0	0	0
ERS-02	0	0	0	0	0	0	0	0	0	0	1	1	0	1	0	0	0	0	0	0	0	0	0	0	0	0	0	0	0	0	0	0	0	1	0	1	0	0	0	1	0	1	0	0	0	0	1	0	1
ERS-04	0	0	0	0	0	0	0	0	0	0	1	1	0	0	0	0	0	0	0	0	0	0	0	0	0	0	0	0	0	0	0	0	0	0	0	1	0	0	0	0	0	0	0	0	0	0	0	0	1
ERS-05	0	0	0	1	0	0	0	0	0	0	1	1	0	1	0	0	1	0	0	0	0	0	0	0	0	0	0	0	0	0	0	0	0	0	0	1	0	0	0	0	0	0	0	0	0	0	0	0	1
ERS-09	0	0	0	1	0	0	0	0	0	1	1	1	0	1	0	0	0	0	1	0	0	0	0	0	0	0	0	0	0	0	0	0	0	0	0	1	1	0	0	0	0	0	0	0	0	0	0	0	1
ERS-10	0	0	0	1	0	0	0	0	0	0	1	0	0	1	0	0	0	0	1	0	0	0	0	0	0	0	0	1	0	0	0	0	0	1	0	1	1	0	0	1	0	0	0	0	1	0	0	0	1
GAL-01	0	0	0	0	1	0	0	0	0	0	1	1	0	1	0	0	1	0	0	0	0	0	0	0	1	0	0	1	0	0	0	0	0	1	0	1	0	0	0	0	0	0	0	0	0	0	0	0	0
GAL-03	0	0	0	0	1	0	0	0	0	0	1	1	0	1	0	0	0	0	0	0	0	0	0	0	0	0	0	0	0	0	0	0	0	0	0	1	1	0	0	0	0	0	0	0	0	0	0	0	0
LAG-01	0	0	0	0	0	0	0	0	0	0	0	1	0	1	0	0	0	0	0	0	0	0	0	0	1	0	0	1	0	0	0	0	0	1	0	1	0	0	0	1	0	0	0	0	0	0	0	0	0
LAG-07	0	0	0	0	0	0	0	0	0	0	0	0	0	1	0	0	0	0	0	0	0	0	0	0	1	0	0	0	0	0	0	0	0	1	0	1	0	0	0	0	0	0	0	0	0	0	0	0	0
LAG-09	0	0	0	0	0	0	0	0	0	0	0	0	0	1	0	0	0	0	0	0	0	0	0	1	0	0	0	0	0	0	0	0	0	1	0	1	0	1	0	0	0	0	0	0	0	0	0	0	0
LAM-09	0	0	0	0	0	0	0	0	0	0	0	0	1	1	0	0	0	0	0	0	0	0	0	0	0	0	1	0	0	0	0	0	0	1	0	1	0	0	0	0	0	0	0	0	0	1	0	0	0
LUG-01	0	0	0	0	0	0	0	0	0	0	1	0	0	1	0	0	0	0	0	0	1	0	0	0	1	0	0	0	0	0	0	1	0	0	0	1	0	0	0	0	0	0	0	0	0	0	0	0	1
LUG-02	0	0	0	0	0	0	0	0	0	0	1	0	0	1	0	0	0	0	0	0	0	0	0	0	1	0	0	0	0	0	0	0	0	0	0	1	1	0	0	0	0	0	0	0	0	0	1	0	1
LUM-02	0	0	0	0	0	0	0	0	0	0	0	1	1	1	0	0	0	0	0	0	1	0	0	0	0	0	0	0	0	0	0	0	0	0	0	1	0	0	0	0	0	0	0	0	1	0	0	0	1
LUM-05	0	0	0	0	0	0	0	0	0	0	1	1	1	1	0	0	0	0	0	0	0	0	0	0	0	0	0	0	0	0	0	0	0	0	0	1	0	0	0	0	0	0	0	0	1	0	1	0	0
LUM-07	0	0	0	0	0	0	0	0	0	0	0	1	1	1	0	0	0	0	0	0	0	0	0	0	0	0	0	0	0	0	0	0	0	0	0	1	0	0	0	0	0	0	0	0	0	0	0	0	0
NOVL-01	0	0	0	0	0	0	0	0	0	0	0	0	0	1	0	0	0	0	0	0	0	0	0	0	1	0	0	1	0	0	0	0	0	1	0	1	0	0	0	1	0	1	0	0	1	0	0	0	1
NOVL-02	0	0	0	0	0	0	0	0	0	0	0	0	0	1	0	0	0	0	0	0	0	0	0	0	1	0	0	1	0	0	0	0	0	0	0	1	0	0	0	1	0	1	0	0	1	0	0	0	1
PIETR-01	0	0	0	0	0	0	0	0	0	0	1	0	1	1	0	0	0	0	0	0	0	0	0	0	1	0	0	1	0	0	0	0	0	1	0	1	0	0	0	0	0	0	0	0	0	0	0	0	0
PIETR-02	0	0	0	1	0	0	0	0	0	0	1	0	1	1	0	0	1	0	0	0	1	0	0	1	0	0	0	0	0	0	0	0	0	1	0	1	0	1	0	1	0	1	0	0	1	0	1	0	0
PORT-01	0	0	0	0	0	0	0	0	0	0	0	0	1	1	0	0	0	0	0	0	0	0	0	0	0	0	0	0	0	0	0	1	0	1	0	1	1	0	0	0	0	0	0	0	1	1	1	0	0
PORT-02	0	0	0	0	0	0	0	0	0	0	1	0	0	0	0	0	0	0	0	0	0	0	0	0	1	0	0	0	0	0	0	0	0	1	0	1	1	0	0	0	0	0	0	1	1	1	0	0	1
PORT-03	0	0	0	0	0	0	0	0	0	0	1	1	1	1	0	0	0	0	0	0	1	0	0	0	0	0	0	1	0	0	0	0	0	1	0	1	1	0	0	0	0	0	0	0	0	0	1	0	0
PRUN-01	0	0	0	0	0	0	0	0	0	0	1	1	1	0	0	0	0	0	0	0	0	0	0	0	1	0	0	0	0	0	0	0	0	1	0	1	1	1	0	0	0	0	0	1	0	0	1	0	1
PRUN-07	0	0	0	0	0	0	0	0	0	0	1	1	1	0	0	0	0	0	0	0	0	0	0	0	0	0	0	0	0	0	0	0	0	1	0	1	1	0	0	0	0	0	0	1	0	0	1	0	1
PRUN-15	0	0	0	1	0	0	0	0	0	0	1	0	0	1	0	0	0	0	0	0	0	0	0	0	0	0	0	1	0	0	0	0	0	1	0	1	1	1	0	1	0	0	0	1	0	0	0	0	1
PRUN-23	0	0	0	1	0	0	0	0	0	0	1	0	0	0	0	0	0	0	0	0	0	0	0	0	0	0	0	0	0	0	0	0	0	1	0	1	1	0	0	1	0	1	0	1	0	0	1	0	1
PRUN-27	0	0	0	0	0	0	0	0	0	0	1	0	1	0	0	0	1	0	0	0	0	0	0	0	0	0	0	1	0	0	0	0	0	1	0	1	1	0	0	1	0	0	0	1	0	0	1	0	1
SART-01	0	0	0	0	0	0	0	0	0	0	1	1	1	1	0	0	0	0	0	0	0	0	0	0	1	0	0	1	0	0	0	0	0	0	0	1	0	0	0	0	0	0	0	0	0	0	1	0	1
SART-05	1	0	0	0	0	0	0	0	0	0	0	0	1	1	0	0	1	0	0	0	0	0	0	0	0	0	0	1	0	0	0	0	0	1	0	1	1	0	0	0	0	0	0	0	1	0	1	0	0
TEND-01	0	0	0	0	0	0	0	0	0	0	1	0	0	1	0	0	1	0	1	0	0	0	0	0	0	0	0	0	0	0	0	0	0	1	0	1	0	0	0	0	0	0	0	0	0	0	0	0	0
TEND-02	0	0	0	0	0	0	0	0	0	0	1	0	0	1	0	0	0	0	0	0	0	0	0	0	0	0	0	0	0	0	0	0	0	1	0	1	0	0	0	0	0	0	0	0	0	0	1	0	1
TOM-01	0	0	0	0	0	0	0	0	0	0	1	1	1	0	1	0	0	0	0	0	0	0	0	0	0	0	0	0	0	0	0	0	0	1	0	0	0	0	1	0	0	0	1	0	0	0	0	0	1
TOM-03	0	0	0	0	0	0	1	1	1	0	0	1	1	1	0	0	0	0	1	0	0	1	0	0	0	0	0	0	0	0	0	0	0	1	0	1	0	0	0	0	0	0	0	0	0	0	0	0	1
TOX-01	0	0	1	0	0	0	0	0	0	0	0	0	1	1	0	0	1	0	0	1	1	0	0	0	0	0	0	0	0	0	1	0	0	0	0	1	0	1	0	1	0	1	0	0	1	1	1	0	0
TRAL-01	0	0	0	1	0	0	0	0	0	0	0	0	0	0	0	0	0	0	1	0	0	0	0	0	0	0	0	1	0	0	0	0	0	0	0	1	0	0	0	0	0	0	0	0	0	0	0	0	0
TRAL-02	0	0	0	0	0	0	0	0	0	0	0	0	0	0	0	0	0	0	0	0	0	0	0	0	0	0	0	1	0	0	0	0	0	0	0	1	0	0	0	0	0	0	0	0	0	0	0	0	1
TRAL-03	0	0	0	0	0	0	0	0	0	0	0	0	0	0	0	0	0	0	0	0	1	0	0	0	0	0	0	0	0	0	0	0	0	0	0	1	0	0	0	0	0	0	0	0	0	0	0	0	0
URT-05	0	0	0	0	0	0	0	0	0	0	1	0	1	1	0	0	0	0	0	0	0	0	0	1	0	0	0	0	0	0	0	0	0	1	0	1	0	0	0	0	0	0	0	1	1	0	1	0	0
URT-12	0	0	0	0	0	0	0	0	0	0	1	0	1	1	0	0	0	0	0	0	0	0	0	1	1	0	0	0	0	0	0	0	0	1	0	1	0	0	0	0	0	0	0	0	0	0	1	0	0
URT-13	0	0	0	0	0	0	0	0	0	0	0	0	1	1	0	0	0	0	0	0	0	0	0	0	0	0	0	0	0	0	0	0	0	1	0	1	0	0	0	1	0	0	0	0	1	0	1	0	0
URT-15	0	0	0	0	0	0	0	0	0	0	1	0	1	1	0	0	0	0	0	0	0	0	0	1	0	0	0	1	0	0	0	1	0	1	0	1	0	0	0	0	0	0	0	0	0	1	1	0	0
URT-16	0	0	0	0	0	0	0	0	0	0	1	0	1	1	0	0	0	0	0	0	0	0	0	1	1	0	0	1	0	0	0	0	0	1	0	1	0	0	0	0	0	0	0	0	0	0	1	0	1
VENA-01	0	0	0	1	0	0	0	0	0	0	0	0	0	1	0	0	0	0	1	0	0	0	0	0	0	0	0	1	0	0	0	0	0	0	0	1	0	1	0	1	1	0	0	0	1	0	0	0	0
VENA-02	0	0	0	0	0	0	0	0	0	0	0	0	0	1	0	0	0	0	0	0	0	0	0	0	0	0	0	1	0	0	0	0	0	0	0	1	0	1	0	1	1	0	0	0	0	0	0	0	0
VENT-01	0	0	0	0	0	0	0	0	0	0	1	0	1	0	1	0	0	0	0	0	0	0	0	0	0	0	0	0	0	0	0	0	0	0	0	0	0	0	0	0	0	0	1	1	0	0	0	0	1
VENT-02	0	0	0	0	0	0	0	0	0	0	1	0	1	1	0	0	0	0	0	0	0	0	0	0	1	0	0	0	0	0	0	0	0	0	0	1	0	0	0	0	0	0	0	1	0	0	0	0	1
VENT-03	0	0	0	0	0	0	0	0	0	0	1	0	0	1	0	0	0	1	0	0	1	0	0	0	0	0	0	1	0	0	0	0	0	1	0	1	1	1	0	1	0	1	0	1	1	0	0	0	1
VENT-04	0	0	0	0	0	0	0	0	0	0	1	0	0	1	0	0	0	0	0	0	1	0	0	0	0	0	0	1	0	0	0	0	0	1	0	1	1	0	0	1	0	1	0	1	1	0	0	0	1
[truncated: 79 more columns]
